# Supplementary material for: Base-stabilized acyclic amino(ylidyl)silylenes: electron-rich donors for the stabilization of silicon-element multiple bonds
Source: Chem Sci. 2025 Apr 3;16(19):8346–56. doi: 10.1039/d5sc01812a (PMC11980799; doi:10.1039/d5sc01812a)
Supplement: SC-016-D5SC01812A-s002 [file SC-016-D5SC01812A-s002.cif]

# Supplementary Information (SI) for Chemical Science.
# This journal is © The Royal Society of Chemistry 2025

####################################################################### 
# 
# This file contains crystal structure data downloaded from the 
# Cambridge Structural Database (CSD) hosted by the Cambridge 
# Crystallographic Data Centre (CCDC).
# 
# Full information about CCDC data access policies and citation 
# guidelines are available at http://www.ccdc.cam.ac.uk/access/V1 
# 
# Audit and citation data items may have been added by the CCDC. 
# Please retain this information to preserve the provenance of 
# this file and to allow appropriate attribution of the data. 
# 
#######################################################################

data_FK-362_auto_a
_database_code_depnum_ccdc_archive 'CCDC 2350308'
loop_
_audit_author_name
_audit_author_address
'Viktoria H. Gessner'
;Ruhr University Bochum
Germany
;
_audit_update_record             
;
2024-04-23 deposited with the CCDC.	2025-03-27 downloaded from the CCDC.
;
#

_audit_creation_method           SHELXL-2019/3
_shelx_SHELXL_version_number     2019/3
_chemical_name_systematic        ?
_chemical_name_common            ?
_chemical_melting_point          ?
_chemical_formula_moiety         'C41 H63 N2 O2 P S Si'
_chemical_formula_sum            'C41 H63 N2 O2 P S Si'
_chemical_formula_weight         707.05
loop_
_atom_type_symbol
_atom_type_description
_atom_type_scat_dispersion_real
_atom_type_scat_dispersion_imag
_atom_type_scat_source
C C 0.0181 0.0091 'International Tables Vol C Tables 4.2.6.8 and 6.1.1.4'
H H 0.0000 0.0000 'International Tables Vol C Tables 4.2.6.8 and 6.1.1.4'
N N 0.0311 0.0180 'International Tables Vol C Tables 4.2.6.8 and 6.1.1.4'
O O 0.0492 0.0322 'International Tables Vol C Tables 4.2.6.8 and 6.1.1.4'
Si Si 0.2541 0.3302 'International Tables Vol C Tables 4.2.6.8 and 6.1.1.4'
P P 0.2955 0.4335 'International Tables Vol C Tables 4.2.6.8 and 6.1.1.4'
S S 0.3331 0.5567 'International Tables Vol C Tables 4.2.6.8 and 6.1.1.4'

#

_space_group_crystal_system      triclinic
_space_group_IT_number           2
_space_group_name_H-M_alt        'P -1'
_space_group_name_Hall           '-P 1'
_shelx_space_group_comment       
;
The symmetry employed for this shelxl refinement is uniquely defined
by the following loop, which should always be used as a source of
symmetry information in preference to the above space-group names.
They are only intended as comments.
;
loop_
_space_group_symop_operation_xyz
'x, y, z'
'-x, -y, -z'

#

_cell_length_a                   9.87940(10)
_cell_length_b                   9.96850(10)
_cell_length_c                   21.1954(3)
_cell_angle_alpha                103.2980(10)
_cell_angle_beta                 98.3310(10)
_cell_angle_gamma                90.0900(10)
_cell_volume                     2008.66(4)
_cell_formula_units_Z            2
_cell_measurement_temperature    100(2)
_cell_measurement_reflns_used    17923
_cell_measurement_theta_min      4.2680
_cell_measurement_theta_max      76.3040
_exptl_crystal_description       block
_exptl_crystal_colour            yellow
_exptl_crystal_density_meas      ?
_exptl_crystal_density_method    ?
_exptl_crystal_density_diffrn    1.169
_exptl_crystal_F_000             768
_exptl_transmission_factor_min   ?
_exptl_transmission_factor_max   ?
_exptl_crystal_size_max          0.220
_exptl_crystal_size_mid          0.130
_exptl_crystal_size_min          0.060
_exptl_absorpt_coefficient_mu    1.643
_shelx_estimated_absorpt_T_min   0.714
_shelx_estimated_absorpt_T_max   0.908
_exptl_absorpt_correction_type   gaussian
_exptl_absorpt_correction_T_min  0.447
_exptl_absorpt_correction_T_max  1.000
_exptl_absorpt_process_details   
;
CrysAlisPro 1.171.41.93a (Rigaku Oxford Diffraction, 2020)
Numerical absorption correction based on gaussian integration over
a multifaceted crystal model
Empirical absorption correction using spherical harmonics,
implemented in SCALE3 ABSPACK scaling algorithm.
;
_exptl_absorpt_special_details   ?
_diffrn_ambient_temperature      100(2)
_diffrn_radiation_wavelength     1.54184
_diffrn_radiation_type           CuK\a
_diffrn_source                   'micro-focus sealed X-ray tube'
_diffrn_measurement_device_type  'XtaLAB Synergy, Dualflex, HyPix'
_diffrn_measurement_method       '\w scans'
_diffrn_detector_area_resol_mean 10.0000
_diffrn_reflns_number            24161
_diffrn_reflns_av_unetI/netI     0.0346
_diffrn_reflns_av_R_equivalents  0.0349
_diffrn_reflns_limit_h_min       -9
_diffrn_reflns_limit_h_max       11
_diffrn_reflns_limit_k_min       -11
_diffrn_reflns_limit_k_max       11
_diffrn_reflns_limit_l_min       -25
_diffrn_reflns_limit_l_max       22
_diffrn_reflns_theta_min         4.335
_diffrn_reflns_theta_max         67.996
_diffrn_reflns_theta_full        67.684
_diffrn_measured_fraction_theta_max 0.997
_diffrn_measured_fraction_theta_full 0.998
_diffrn_reflns_Laue_measured_fraction_max 0.997
_diffrn_reflns_Laue_measured_fraction_full 0.998
_diffrn_reflns_point_group_measured_fraction_max 0.997
_diffrn_reflns_point_group_measured_fraction_full 0.998
_reflns_number_total             7289
_reflns_number_gt                6657
_reflns_threshold_expression     'I > 2\s(I)'
_reflns_Friedel_coverage         0.000
_reflns_Friedel_fraction_max     .
_reflns_Friedel_fraction_full    .
_reflns_special_details          
;
 Reflections were merged by SHELXL according to the crystal
 class for the calculation of statistics and refinement.
 _reflns_Friedel_fraction is defined as the number of unique
 Friedel pairs measured divided by the number that would be
 possible theoretically, ignoring centric projections and
 systematic absences.
;
_computing_data_collection       'CrysAlisPro 1.171.41.93a (Rigaku OD, 2020)'
_computing_cell_refinement       'CrysAlisPro 1.171.41.93a (Rigaku OD, 2020)'
_computing_data_reduction        'CrysAlisPro 1.171.41.93a (Rigaku OD, 2020)'
_computing_structure_solution    'SHELXT 2018/2 (Sheldrick, 2018)'
_computing_structure_refinement  'SHELXL-2019/2 (Sheldrick, 2019)'
_computing_molecular_graphics    ?
_computing_publication_material  ?
_refine_special_details          ?
_refine_ls_structure_factor_coef Fsqd
_refine_ls_matrix_type           full
_refine_ls_weighting_scheme      calc
_refine_ls_weighting_details     
'w=1/[\s^2^(Fo^2^)+(0.0443P)^2^+0.9183P] where P=(Fo^2^+2Fc^2^)/3'
_atom_sites_solution_primary     dual
_atom_sites_solution_secondary   ?
_atom_sites_solution_hydrogens   mixed
_refine_ls_hydrogen_treatment    mixed
_refine_ls_extinction_method     none
_refine_ls_extinction_coef       .
_refine_ls_number_reflns         7289
_refine_ls_number_parameters     443
_refine_ls_number_restraints     0
_refine_ls_R_factor_all          0.0403
_refine_ls_R_factor_gt           0.0358
_refine_ls_wR_factor_ref         0.0938
_refine_ls_wR_factor_gt          0.0916
_refine_ls_goodness_of_fit_ref   1.055
_refine_ls_restrained_S_all      1.055
_refine_ls_shift/su_max          0.001
_refine_ls_shift/su_mean         0.000
loop_
_atom_site_label
_atom_site_type_symbol
_atom_site_fract_x
_atom_site_fract_y
_atom_site_fract_z
_atom_site_U_iso_or_equiv
_atom_site_adp_type
_atom_site_occupancy
_atom_site_site_symmetry_order
_atom_site_calc_flag
_atom_site_refinement_flags_posn
_atom_site_refinement_flags_adp
_atom_site_refinement_flags_occupancy
_atom_site_disorder_assembly
_atom_site_disorder_group
S1 S 0.31498(3) 0.55339(4) 0.28710(2) 0.01786(10) Uani 1 1 d . . . . .
P1 P 0.30444(3) 0.65677(4) 0.17018(2) 0.01592(9) Uani 1 1 d . . . . .
Si1 Si 0.59010(4) 0.55588(4) 0.22429(2) 0.01825(10) Uani 1 1 d . . . . .
O1 O 0.17759(10) 0.60635(12) 0.27829(5) 0.0243(2) Uani 1 1 d . . . . .
N1 N 0.63354(12) 0.40748(13) 0.26301(6) 0.0198(3) Uani 1 1 d . . . . .
O2 O 0.32215(11) 0.40747(11) 0.28643(5) 0.0236(2) Uani 1 1 d . . . . .
N2 N 0.70082(12) 0.61638(13) 0.30717(6) 0.0194(3) Uani 1 1 d . . . . .
C1 C 0.40612(14) 0.59790(15) 0.23212(7) 0.0171(3) Uani 1 1 d . . . . .
C2 C 0.38619(14) 0.63759(15) 0.36880(7) 0.0195(3) Uani 1 1 d . . . . .
C3 C 0.33637(16) 0.76196(17) 0.39999(8) 0.0253(3) Uani 1 1 d . . . . .
H3 H 0.266262 0.805547 0.377200 0.030 Uiso 1 1 calc R U . . .
C4 C 0.38982(18) 0.82190(17) 0.46464(8) 0.0291(4) Uani 1 1 d . . . . .
H4 H 0.355416 0.906694 0.485847 0.035 Uiso 1 1 calc R U . . .
C5 C 0.49293(17) 0.76019(17) 0.49905(8) 0.0279(3) Uani 1 1 d . . . . .
C6 C 0.53917(16) 0.63437(17) 0.46745(8) 0.0266(3) Uani 1 1 d . . . . .
H6 H 0.608160 0.589893 0.490430 0.032 Uiso 1 1 calc R U . . .
C7 C 0.48644(15) 0.57283(16) 0.40311(7) 0.0225(3) Uani 1 1 d . . . . .
H7 H 0.518657 0.486475 0.382409 0.027 Uiso 1 1 calc R U . . .
C8 C 0.5546(2) 0.8265(2) 0.56882(9) 0.0400(4) Uani 1 1 d . . . . .
H8A H 0.642120 0.873161 0.568976 0.060 Uiso 1 1 calc R U . . .
H8B H 0.569876 0.755455 0.594006 0.060 Uiso 1 1 calc R U . . .
H8C H 0.491934 0.893961 0.588737 0.060 Uiso 1 1 calc R U . . .
C9 C 0.42101(15) 0.68185(15) 0.11225(7) 0.0187(3) Uani 1 1 d . . . . .
H9 H 0.4801(19) 0.605(2) 0.1126(9) 0.028 Uiso 1 1 d . U . . .
C10 C 0.51330(16) 0.81259(16) 0.13924(8) 0.0235(3) Uani 1 1 d . . . . .
H10A H 0.456575 0.894959 0.142173 0.028 Uiso 1 1 calc R U . . .
H10B H 0.559258 0.812428 0.183946 0.028 Uiso 1 1 calc R U . . .
C11 C 0.62119(17) 0.82026(17) 0.09513(9) 0.0307(4) Uani 1 1 d . . . . .
H11A H 0.678929 0.905535 0.113204 0.037 Uiso 1 1 calc R U . . .
H11B H 0.681016 0.740413 0.093927 0.037 Uiso 1 1 calc R U . . .
C12 C 0.5527(2) 0.81978(18) 0.02596(9) 0.0351(4) Uani 1 1 d . . . . .
H12A H 0.496514 0.902152 0.026803 0.042 Uiso 1 1 calc R U . . .
H12B H 0.623414 0.823540 -0.002309 0.042 Uiso 1 1 calc R U . . .
C13 C 0.46268(18) 0.69032(19) -0.00187(8) 0.0317(4) Uani 1 1 d . . . . .
H13A H 0.520855 0.608888 -0.006462 0.038 Uiso 1 1 calc R U . . .
H13B H 0.415961 0.693149 -0.046118 0.038 Uiso 1 1 calc R U . . .
C14 C 0.35494(16) 0.67435(18) 0.04138(8) 0.0269(3) Uani 1 1 d . . . . .
H14A H 0.304563 0.584602 0.023395 0.032 Uiso 1 1 calc R U . . .
H14B H 0.288311 0.748297 0.040815 0.032 Uiso 1 1 calc R U . . .
C15 C 0.16774(14) 0.53519(15) 0.11819(7) 0.0194(3) Uani 1 1 d . . . . .
H15 H 0.150475 0.562917 0.075368 0.023 Uiso 1 1 calc R U . . .
C16 C 0.22103(15) 0.38862(15) 0.10269(8) 0.0225(3) Uani 1 1 d . . . . .
H16A H 0.309160 0.390259 0.085770 0.027 Uiso 1 1 calc R U . . .
H16B H 0.237673 0.354717 0.143425 0.027 Uiso 1 1 calc R U . . .
C17 C 0.11841(17) 0.29014(17) 0.05176(8) 0.0282(3) Uani 1 1 d . . . . .
H17A H 0.111227 0.316869 0.009241 0.034 Uiso 1 1 calc R U . . .
H17B H 0.152002 0.195163 0.045496 0.034 Uiso 1 1 calc R U . . .
C18 C -0.02277(16) 0.29294(17) 0.07313(9) 0.0285(4) Uani 1 1 d . . . . .
H18A H -0.088259 0.234235 0.037727 0.034 Uiso 1 1 calc R U . . .
H18B H -0.018071 0.254571 0.112488 0.034 Uiso 1 1 calc R U . . .
C19 C -0.07384(15) 0.43944(17) 0.08861(8) 0.0256(3) Uani 1 1 d . . . . .
H19A H -0.163929 0.438661 0.103804 0.031 Uiso 1 1 calc R U . . .
H19B H -0.085857 0.475177 0.048340 0.031 Uiso 1 1 calc R U . . .
C20 C 0.02754(15) 0.53414(16) 0.14161(8) 0.0235(3) Uani 1 1 d . . . . .
H20A H 0.036788 0.501041 0.182580 0.028 Uiso 1 1 calc R U . . .
H20B H -0.006730 0.628884 0.150860 0.028 Uiso 1 1 calc R U . . .
C21 C 0.21252(14) 0.81521(15) 0.19757(7) 0.0193(3) Uani 1 1 d . . . . .
H21 H 0.137638 0.786914 0.219420 0.023 Uiso 1 1 calc R U . . .
C22 C 0.13978(15) 0.87405(16) 0.14102(8) 0.0229(3) Uani 1 1 d . . . . .
H22A H 0.208631 0.911255 0.119318 0.027 Uiso 1 1 calc R U . . .
H22B H 0.085051 0.799751 0.108064 0.027 Uiso 1 1 calc R U . . .
C23 C 0.04609(16) 0.98877(16) 0.16771(8) 0.0270(3) Uani 1 1 d . . . . .
H23A H 0.000838 1.027508 0.131363 0.032 Uiso 1 1 calc R U . . .
H23B H -0.025942 0.950121 0.187083 0.032 Uiso 1 1 calc R U . . .
C24 C 0.12787(16) 1.10278(17) 0.21959(9) 0.0295(4) Uani 1 1 d . . . . .
H24A H 0.065055 1.174148 0.237451 0.035 Uiso 1 1 calc R U . . .
H24B H 0.194382 1.146733 0.199162 0.035 Uiso 1 1 calc R U . . .
C25 C 0.20447(16) 1.04665(17) 0.27546(8) 0.0271(3) Uani 1 1 d . . . . .
H25A H 0.137553 1.012434 0.299163 0.032 Uiso 1 1 calc R U . . .
H25B H 0.261048 1.122033 0.306817 0.032 Uiso 1 1 calc R U . . .
C26 C 0.29673(15) 0.92915(15) 0.24978(7) 0.0216(3) Uani 1 1 d . . . . .
H26A H 0.339819 0.890429 0.286544 0.026 Uiso 1 1 calc R U . . .
H26B H 0.370429 0.965416 0.230547 0.026 Uiso 1 1 calc R U . . .
C27 C 0.72617(14) 0.48570(15) 0.30986(7) 0.0190(3) Uani 1 1 d . . . . .
C28 C 0.83824(15) 0.43403(15) 0.35225(7) 0.0208(3) Uani 1 1 d . . . . .
C29 C 0.81028(16) 0.38763(16) 0.40642(8) 0.0244(3) Uani 1 1 d . . . . .
H29 H 0.719970 0.391214 0.417028 0.029 Uiso 1 1 calc R U . . .
C30 C 0.91372(17) 0.33628(18) 0.44488(8) 0.0297(4) Uani 1 1 d . . . . .
H30 H 0.894360 0.305357 0.481914 0.036 Uiso 1 1 calc R U . . .
C31 C 1.04559(17) 0.33010(18) 0.42922(8) 0.0301(4) Uani 1 1 d . . . . .
H31 H 1.116091 0.293395 0.455111 0.036 Uiso 1 1 calc R U . . .
C32 C 1.07449(16) 0.37728(17) 0.37600(8) 0.0271(3) Uani 1 1 d . . . . .
H32 H 1.165072 0.374035 0.365738 0.033 Uiso 1 1 calc R U . . .
C33 C 0.97143(15) 0.42939(16) 0.33754(8) 0.0234(3) Uani 1 1 d . . . . .
H33 H 0.991722 0.461976 0.301097 0.028 Uiso 1 1 calc R U . . .
C34 C 0.63456(16) 0.25856(16) 0.23224(8) 0.0245(3) Uani 1 1 d . . . . .
C35 C 0.50998(16) 0.22845(16) 0.17914(8) 0.0261(3) Uani 1 1 d . . . . .
H35A H 0.516155 0.285807 0.147736 0.039 Uiso 1 1 calc R U . . .
H35B H 0.426747 0.249270 0.199153 0.039 Uiso 1 1 calc R U . . .
H35C H 0.506787 0.130857 0.156312 0.039 Uiso 1 1 calc R U . . .
C36 C 0.6213(3) 0.1705(2) 0.28050(11) 0.0543(6) Uani 1 1 d . . . . .
H36A H 0.608734 0.073339 0.257045 0.082 Uiso 1 1 calc R U . . .
H36B H 0.542057 0.198490 0.302772 0.082 Uiso 1 1 calc R U . . .
H36C H 0.704414 0.182501 0.312960 0.082 Uiso 1 1 calc R U . . .
C37 C 0.76280(19) 0.2266(2) 0.19933(13) 0.0545(6) Uani 1 1 d . . . . .
H37A H 0.755287 0.131467 0.173031 0.082 Uiso 1 1 calc R U . . .
H37B H 0.843814 0.237854 0.233027 0.082 Uiso 1 1 calc R U . . .
H37C H 0.771314 0.290077 0.170903 0.082 Uiso 1 1 calc R U . . .
C38 C 0.77461(15) 0.74846(15) 0.34102(8) 0.0220(3) Uani 1 1 d . . . . .
C39 C 0.66555(16) 0.85720(16) 0.34882(8) 0.0260(3) Uani 1 1 d . . . . .
H39A H 0.611291 0.854651 0.305992 0.039 Uiso 1 1 calc R U . . .
H39B H 0.709982 0.948763 0.366608 0.039 Uiso 1 1 calc R U . . .
H39C H 0.605463 0.837906 0.378862 0.039 Uiso 1 1 calc R U . . .
C40 C 0.85038(19) 0.74694(18) 0.40897(9) 0.0336(4) Uani 1 1 d . . . . .
H40A H 0.928564 0.686897 0.404506 0.050 Uiso 1 1 calc R U . . .
H40B H 0.788136 0.712147 0.434066 0.050 Uiso 1 1 calc R U . . .
H40C H 0.883052 0.840788 0.431928 0.050 Uiso 1 1 calc R U . . .
C41 C 0.87477(17) 0.78386(18) 0.29810(9) 0.0318(4) Uani 1 1 d . . . . .
H41A H 0.825155 0.784815 0.254687 0.048 Uiso 1 1 calc R U . . .
H41B H 0.945111 0.714501 0.293594 0.048 Uiso 1 1 calc R U . . .
H41C H 0.918244 0.874953 0.318516 0.048 Uiso 1 1 calc R U . . .

#

loop_
_atom_site_aniso_label
_atom_site_aniso_U_11
_atom_site_aniso_U_22
_atom_site_aniso_U_33
_atom_site_aniso_U_23
_atom_site_aniso_U_13
_atom_site_aniso_U_12
S1 0.01478(17) 0.02166(19) 0.01836(18) 0.00673(13) 0.00311(13) 0.00166(13)
P1 0.01366(17) 0.01720(18) 0.01745(18) 0.00553(14) 0.00168(13) 0.00285(13)
Si1 0.01534(19) 0.0212(2) 0.0199(2) 0.00786(15) 0.00324(15) 0.00416(15)
O1 0.0137(5) 0.0354(6) 0.0265(6) 0.0120(5) 0.0038(4) 0.0035(4)
N1 0.0173(6) 0.0203(6) 0.0226(6) 0.0070(5) 0.0029(5) 0.0036(5)
O2 0.0270(6) 0.0213(5) 0.0243(5) 0.0071(4) 0.0062(4) -0.0006(4)
N2 0.0161(6) 0.0205(6) 0.0224(6) 0.0077(5) 0.0012(5) 0.0013(5)
C1 0.0146(6) 0.0197(7) 0.0181(7) 0.0065(5) 0.0024(5) 0.0033(5)
C2 0.0177(7) 0.0242(7) 0.0188(7) 0.0073(6) 0.0062(6) 0.0008(6)
C3 0.0249(8) 0.0277(8) 0.0256(8) 0.0083(6) 0.0079(6) 0.0074(6)
C4 0.0351(9) 0.0274(8) 0.0254(8) 0.0026(7) 0.0118(7) 0.0056(7)
C5 0.0328(9) 0.0306(9) 0.0210(8) 0.0061(6) 0.0059(7) -0.0019(7)
C6 0.0270(8) 0.0321(9) 0.0223(8) 0.0109(7) 0.0014(6) 0.0023(7)
C7 0.0224(7) 0.0252(8) 0.0220(7) 0.0080(6) 0.0055(6) 0.0036(6)
C8 0.0538(12) 0.0402(10) 0.0232(9) 0.0032(8) 0.0036(8) -0.0011(9)
C9 0.0179(7) 0.0197(7) 0.0196(7) 0.0061(6) 0.0038(6) 0.0024(6)
C10 0.0239(8) 0.0205(8) 0.0267(8) 0.0051(6) 0.0066(6) 0.0001(6)
C11 0.0292(8) 0.0245(8) 0.0392(9) 0.0031(7) 0.0146(7) -0.0034(7)
C12 0.0442(10) 0.0302(9) 0.0394(10) 0.0150(8) 0.0235(8) 0.0056(8)
C13 0.0353(9) 0.0395(10) 0.0244(8) 0.0130(7) 0.0089(7) 0.0034(7)
C14 0.0262(8) 0.0356(9) 0.0210(8) 0.0114(7) 0.0030(6) 0.0047(7)
C15 0.0181(7) 0.0206(7) 0.0197(7) 0.0062(6) 0.0008(6) 0.0019(6)
C16 0.0183(7) 0.0213(8) 0.0267(8) 0.0046(6) 0.0015(6) 0.0017(6)
C17 0.0277(8) 0.0223(8) 0.0317(9) 0.0028(7) 0.0004(7) -0.0005(6)
C18 0.0231(8) 0.0256(8) 0.0352(9) 0.0087(7) -0.0036(7) -0.0046(6)
C19 0.0187(7) 0.0285(8) 0.0295(8) 0.0102(7) -0.0020(6) -0.0015(6)
C20 0.0171(7) 0.0266(8) 0.0266(8) 0.0070(6) 0.0015(6) 0.0014(6)
C21 0.0155(7) 0.0200(7) 0.0229(7) 0.0059(6) 0.0027(6) 0.0044(5)
C22 0.0202(7) 0.0217(8) 0.0265(8) 0.0071(6) 0.0001(6) 0.0047(6)
C23 0.0202(7) 0.0237(8) 0.0371(9) 0.0097(7) 0.0002(7) 0.0074(6)
C24 0.0230(8) 0.0211(8) 0.0421(10) 0.0040(7) 0.0027(7) 0.0073(6)
C25 0.0210(7) 0.0256(8) 0.0310(8) -0.0011(7) 0.0040(6) 0.0053(6)
C26 0.0178(7) 0.0211(7) 0.0246(8) 0.0033(6) 0.0017(6) 0.0043(6)
C27 0.0153(7) 0.0227(7) 0.0216(7) 0.0083(6) 0.0061(6) 0.0038(5)
C28 0.0187(7) 0.0203(7) 0.0239(8) 0.0071(6) 0.0015(6) 0.0027(6)
C29 0.0205(7) 0.0279(8) 0.0277(8) 0.0112(7) 0.0054(6) 0.0046(6)
C30 0.0309(9) 0.0365(9) 0.0255(8) 0.0157(7) 0.0031(7) 0.0050(7)
C31 0.0254(8) 0.0364(9) 0.0299(9) 0.0141(7) -0.0012(7) 0.0097(7)
C32 0.0189(7) 0.0323(9) 0.0311(9) 0.0096(7) 0.0030(6) 0.0049(6)
C33 0.0209(7) 0.0262(8) 0.0250(8) 0.0093(6) 0.0046(6) 0.0030(6)
C34 0.0215(7) 0.0187(7) 0.0321(8) 0.0052(6) 0.0011(6) 0.0041(6)
C35 0.0286(8) 0.0220(8) 0.0261(8) 0.0040(6) 0.0019(6) 0.0036(6)
C36 0.0847(16) 0.0285(10) 0.0433(12) 0.0181(9) -0.0275(11) -0.0197(10)
C37 0.0246(9) 0.0383(11) 0.0844(17) -0.0213(11) 0.0125(10) 0.0056(8)
C38 0.0193(7) 0.0207(7) 0.0257(8) 0.0066(6) 0.0002(6) -0.0001(6)
C39 0.0239(8) 0.0227(8) 0.0316(8) 0.0067(6) 0.0040(6) 0.0032(6)
C40 0.0367(9) 0.0271(9) 0.0322(9) 0.0073(7) -0.0110(7) -0.0026(7)
C41 0.0254(8) 0.0279(8) 0.0429(10) 0.0062(7) 0.0113(7) -0.0031(7)

#

_geom_special_details            
;
 All esds (except the esd in the dihedral angle between two l.s. planes)
 are estimated using the full covariance matrix.  The cell esds are taken
 into account individually in the estimation of esds in distances, angles
 and torsion angles; correlations between esds in cell parameters are only
 used when they are defined by crystal symmetry.  An approximate (isotropic)
 treatment of cell esds is used for estimating esds involving l.s. planes.
;
loop_
_geom_bond_atom_site_label_1
_geom_bond_atom_site_label_2
_geom_bond_distance
_geom_bond_site_symmetry_2
_geom_bond_publ_flag
S1 O2 1.4534(11) . ?
S1 O1 1.4594(10) . ?
S1 C1 1.7047(14) . ?
S1 C2 1.7817(15) . ?
P1 C1 1.7468(14) . ?
P1 C21 1.8417(14) . ?
P1 C9 1.8565(14) . ?
P1 C15 1.8591(15) . ?
Si1 N1 1.8721(13) . ?
Si1 C1 1.8880(14) . ?
Si1 N2 1.8974(13) . ?
Si1 C27 2.3379(15) . ?
N1 C27 1.345(2) . ?
N1 C34 1.4784(19) . ?
N2 C27 1.3394(19) . ?
N2 C38 1.4800(19) . ?
C2 C3 1.391(2) . ?
C2 C7 1.391(2) . ?
C3 C4 1.388(2) . ?
C3 H3 0.9500 . ?
C4 C5 1.393(2) . ?
C4 H4 0.9500 . ?
C5 C6 1.391(2) . ?
C5 C8 1.511(2) . ?
C6 C7 1.384(2) . ?
C6 H6 0.9500 . ?
C7 H7 0.9500 . ?
C8 H8A 0.9800 . ?
C8 H8B 0.9800 . ?
C8 H8C 0.9800 . ?
C9 C14 1.534(2) . ?
C9 C10 1.536(2) . ?
C9 H9 0.96(2) . ?
C10 C11 1.529(2) . ?
C10 H10A 0.9900 . ?
C10 H10B 0.9900 . ?
C11 C12 1.522(3) . ?
C11 H11A 0.9900 . ?
C11 H11B 0.9900 . ?
C12 C13 1.516(3) . ?
C12 H12A 0.9900 . ?
C12 H12B 0.9900 . ?
C13 C14 1.532(2) . ?
C13 H13A 0.9900 . ?
C13 H13B 0.9900 . ?
C14 H14A 0.9900 . ?
C14 H14B 0.9900 . ?
C15 C16 1.533(2) . ?
C15 C20 1.538(2) . ?
C15 H15 1.0000 . ?
C16 C17 1.533(2) . ?
C16 H16A 0.9900 . ?
C16 H16B 0.9900 . ?
C17 C18 1.526(2) . ?
C17 H17A 0.9900 . ?
C17 H17B 0.9900 . ?
C18 C19 1.525(2) . ?
C18 H18A 0.9900 . ?
C18 H18B 0.9900 . ?
C19 C20 1.530(2) . ?
C19 H19A 0.9900 . ?
C19 H19B 0.9900 . ?
C20 H20A 0.9900 . ?
C20 H20B 0.9900 . ?
C21 C26 1.536(2) . ?
C21 C22 1.540(2) . ?
C21 H21 1.0000 . ?
C22 C23 1.530(2) . ?
C22 H22A 0.9900 . ?
C22 H22B 0.9900 . ?
C23 C24 1.523(2) . ?
C23 H23A 0.9900 . ?
C23 H23B 0.9900 . ?
C24 C25 1.528(2) . ?
C24 H24A 0.9900 . ?
C24 H24B 0.9900 . ?
C25 C26 1.534(2) . ?
C25 H25A 0.9900 . ?
C25 H25B 0.9900 . ?
C26 H26A 0.9900 . ?
C26 H26B 0.9900 . ?
C27 C28 1.492(2) . ?
C28 C33 1.394(2) . ?
C28 C29 1.394(2) . ?
C29 C30 1.387(2) . ?
C29 H29 0.9500 . ?
C30 C31 1.388(2) . ?
C30 H30 0.9500 . ?
C31 C32 1.383(2) . ?
C31 H31 0.9500 . ?
C32 C33 1.388(2) . ?
C32 H32 0.9500 . ?
C33 H33 0.9500 . ?
C34 C36 1.512(2) . ?
C34 C35 1.521(2) . ?
C34 C37 1.532(2) . ?
C35 H35A 0.9800 . ?
C35 H35B 0.9800 . ?
C35 H35C 0.9800 . ?
C36 H36A 0.9800 . ?
C36 H36B 0.9800 . ?
C36 H36C 0.9800 . ?
C37 H37A 0.9800 . ?
C37 H37B 0.9800 . ?
C37 H37C 0.9800 . ?
C38 C40 1.527(2) . ?
C38 C39 1.528(2) . ?
C38 C41 1.529(2) . ?
C39 H39A 0.9800 . ?
C39 H39B 0.9800 . ?
C39 H39C 0.9800 . ?
C40 H40A 0.9800 . ?
C40 H40B 0.9800 . ?
C40 H40C 0.9800 . ?
C41 H41A 0.9800 . ?
C41 H41B 0.9800 . ?
C41 H41C 0.9800 . ?

#

loop_
_geom_angle_atom_site_label_1
_geom_angle_atom_site_label_2
_geom_angle_atom_site_label_3
_geom_angle
_geom_angle_site_symmetry_1
_geom_angle_site_symmetry_3
_geom_angle_publ_flag
O2 S1 O1 115.90(6) . . ?
O2 S1 C1 112.24(6) . . ?
O1 S1 C1 109.10(6) . . ?
O2 S1 C2 104.04(7) . . ?
O1 S1 C2 104.45(7) . . ?
C1 S1 C2 110.68(7) . . ?
C1 P1 C21 115.61(7) . . ?
C1 P1 C9 105.80(7) . . ?
C21 P1 C9 110.76(7) . . ?
C1 P1 C15 116.66(7) . . ?
C21 P1 C15 103.42(7) . . ?
C9 P1 C15 104.05(7) . . ?
N1 Si1 C1 107.87(6) . . ?
N1 Si1 N2 69.12(6) . . ?
C1 Si1 N2 109.55(6) . . ?
N1 Si1 C27 35.11(5) . . ?
C1 Si1 C27 119.01(6) . . ?
N2 Si1 C27 34.95(5) . . ?
C27 N1 C34 129.05(12) . . ?
C27 N1 Si1 91.73(9) . . ?
C34 N1 Si1 129.58(10) . . ?
C27 N2 C38 131.95(12) . . ?
C27 N2 Si1 90.81(9) . . ?
C38 N2 Si1 133.08(10) . . ?
S1 C1 P1 113.32(8) . . ?
S1 C1 Si1 125.67(8) . . ?
P1 C1 Si1 119.79(8) . . ?
C3 C2 C7 119.79(14) . . ?
C3 C2 S1 120.90(12) . . ?
C7 C2 S1 119.16(11) . . ?
C4 C3 C2 119.53(15) . . ?
C4 C3 H3 120.2 . . ?
C2 C3 H3 120.2 . . ?
C3 C4 C5 121.31(15) . . ?
C3 C4 H4 119.3 . . ?
C5 C4 H4 119.3 . . ?
C6 C5 C4 118.25(15) . . ?
C6 C5 C8 120.00(16) . . ?
C4 C5 C8 121.76(16) . . ?
C7 C6 C5 121.16(15) . . ?
C7 C6 H6 119.4 . . ?
C5 C6 H6 119.4 . . ?
C6 C7 C2 119.92(14) . . ?
C6 C7 H7 120.0 . . ?
C2 C7 H7 120.0 . . ?
C5 C8 H8A 109.5 . . ?
C5 C8 H8B 109.5 . . ?
H8A C8 H8B 109.5 . . ?
C5 C8 H8C 109.5 . . ?
H8A C8 H8C 109.5 . . ?
H8B C8 H8C 109.5 . . ?
C14 C9 C10 110.83(13) . . ?
C14 C9 P1 116.58(10) . . ?
C10 C9 P1 112.10(10) . . ?
C14 C9 H9 108.6(11) . . ?
C10 C9 H9 106.2(11) . . ?
P1 C9 H9 101.6(11) . . ?
C11 C10 C9 110.95(12) . . ?
C11 C10 H10A 109.4 . . ?
C9 C10 H10A 109.4 . . ?
C11 C10 H10B 109.4 . . ?
C9 C10 H10B 109.4 . . ?
H10A C10 H10B 108.0 . . ?
C12 C11 C10 110.33(14) . . ?
C12 C11 H11A 109.6 . . ?
C10 C11 H11A 109.6 . . ?
C12 C11 H11B 109.6 . . ?
C10 C11 H11B 109.6 . . ?
H11A C11 H11B 108.1 . . ?
C13 C12 C11 109.99(14) . . ?
C13 C12 H12A 109.7 . . ?
C11 C12 H12A 109.7 . . ?
C13 C12 H12B 109.7 . . ?
C11 C12 H12B 109.7 . . ?
H12A C12 H12B 108.2 . . ?
C12 C13 C14 112.43(14) . . ?
C12 C13 H13A 109.1 . . ?
C14 C13 H13A 109.1 . . ?
C12 C13 H13B 109.1 . . ?
C14 C13 H13B 109.1 . . ?
H13A C13 H13B 107.8 . . ?
C13 C14 C9 111.33(13) . . ?
C13 C14 H14A 109.4 . . ?
C9 C14 H14A 109.4 . . ?
C13 C14 H14B 109.4 . . ?
C9 C14 H14B 109.4 . . ?
H14A C14 H14B 108.0 . . ?
C16 C15 C20 110.29(12) . . ?
C16 C15 P1 110.05(10) . . ?
C20 C15 P1 118.06(10) . . ?
C16 C15 H15 105.9 . . ?
C20 C15 H15 105.9 . . ?
P1 C15 H15 105.9 . . ?
C17 C16 C15 111.23(12) . . ?
C17 C16 H16A 109.4 . . ?
C15 C16 H16A 109.4 . . ?
C17 C16 H16B 109.4 . . ?
C15 C16 H16B 109.4 . . ?
H16A C16 H16B 108.0 . . ?
C18 C17 C16 111.40(13) . . ?
C18 C17 H17A 109.3 . . ?
C16 C17 H17A 109.3 . . ?
C18 C17 H17B 109.3 . . ?
C16 C17 H17B 109.3 . . ?
H17A C17 H17B 108.0 . . ?
C19 C18 C17 111.20(13) . . ?
C19 C18 H18A 109.4 . . ?
C17 C18 H18A 109.4 . . ?
C19 C18 H18B 109.4 . . ?
C17 C18 H18B 109.4 . . ?
H18A C18 H18B 108.0 . . ?
C18 C19 C20 110.75(13) . . ?
C18 C19 H19A 109.5 . . ?
C20 C19 H19A 109.5 . . ?
C18 C19 H19B 109.5 . . ?
C20 C19 H19B 109.5 . . ?
H19A C19 H19B 108.1 . . ?
C19 C20 C15 109.59(13) . . ?
C19 C20 H20A 109.8 . . ?
C15 C20 H20A 109.8 . . ?
C19 C20 H20B 109.8 . . ?
C15 C20 H20B 109.8 . . ?
H20A C20 H20B 108.2 . . ?
C26 C21 C22 110.64(12) . . ?
C26 C21 P1 115.16(10) . . ?
C22 C21 P1 113.82(10) . . ?
C26 C21 H21 105.4 . . ?
C22 C21 H21 105.4 . . ?
P1 C21 H21 105.4 . . ?
C23 C22 C21 109.76(13) . . ?
C23 C22 H22A 109.7 . . ?
C21 C22 H22A 109.7 . . ?
C23 C22 H22B 109.7 . . ?
C21 C22 H22B 109.7 . . ?
H22A C22 H22B 108.2 . . ?
C24 C23 C22 110.56(13) . . ?
C24 C23 H23A 109.5 . . ?
C22 C23 H23A 109.5 . . ?
C24 C23 H23B 109.5 . . ?
C22 C23 H23B 109.5 . . ?
H23A C23 H23B 108.1 . . ?
C23 C24 C25 111.42(13) . . ?
C23 C24 H24A 109.3 . . ?
C25 C24 H24A 109.3 . . ?
C23 C24 H24B 109.3 . . ?
C25 C24 H24B 109.3 . . ?
H24A C24 H24B 108.0 . . ?
C24 C25 C26 111.40(13) . . ?
C24 C25 H25A 109.3 . . ?
C26 C25 H25A 109.3 . . ?
C24 C25 H25B 109.3 . . ?
C26 C25 H25B 109.3 . . ?
H25A C25 H25B 108.0 . . ?
C25 C26 C21 110.23(12) . . ?
C25 C26 H26A 109.6 . . ?
C21 C26 H26A 109.6 . . ?
C25 C26 H26B 109.6 . . ?
C21 C26 H26B 109.6 . . ?
H26A C26 H26B 108.1 . . ?
N2 C27 N1 105.61(12) . . ?
N2 C27 C28 128.22(14) . . ?
N1 C27 C28 126.06(13) . . ?
N2 C27 Si1 54.24(7) . . ?
N1 C27 Si1 53.17(7) . . ?
C28 C27 Si1 165.36(10) . . ?
C33 C28 C29 119.30(14) . . ?
C33 C28 C27 120.43(13) . . ?
C29 C28 C27 120.26(13) . . ?
C30 C29 C28 120.30(14) . . ?
C30 C29 H29 119.9 . . ?
C28 C29 H29 119.9 . . ?
C29 C30 C31 119.96(15) . . ?
C29 C30 H30 120.0 . . ?
C31 C30 H30 120.0 . . ?
C32 C31 C30 120.10(15) . . ?
C32 C31 H31 119.9 . . ?
C30 C31 H31 119.9 . . ?
C31 C32 C33 120.15(15) . . ?
C31 C32 H32 119.9 . . ?
C33 C32 H32 119.9 . . ?
C32 C33 C28 120.18(14) . . ?
C32 C33 H33 119.9 . . ?
C28 C33 H33 119.9 . . ?
N1 C34 C36 112.02(14) . . ?
N1 C34 C35 106.02(12) . . ?
C36 C34 C35 108.34(14) . . ?
N1 C34 C37 110.09(13) . . ?
C36 C34 C37 111.93(18) . . ?
C35 C34 C37 108.18(15) . . ?
C34 C35 H35A 109.5 . . ?
C34 C35 H35B 109.5 . . ?
H35A C35 H35B 109.5 . . ?
C34 C35 H35C 109.5 . . ?
H35A C35 H35C 109.5 . . ?
H35B C35 H35C 109.5 . . ?
C34 C36 H36A 109.5 . . ?
C34 C36 H36B 109.5 . . ?
H36A C36 H36B 109.5 . . ?
C34 C36 H36C 109.5 . . ?
H36A C36 H36C 109.5 . . ?
H36B C36 H36C 109.5 . . ?
C34 C37 H37A 109.5 . . ?
C34 C37 H37B 109.5 . . ?
H37A C37 H37B 109.5 . . ?
C34 C37 H37C 109.5 . . ?
H37A C37 H37C 109.5 . . ?
H37B C37 H37C 109.5 . . ?
N2 C38 C40 113.29(13) . . ?
N2 C38 C39 106.09(12) . . ?
C40 C38 C39 108.43(13) . . ?
N2 C38 C41 109.12(12) . . ?
C40 C38 C41 110.11(14) . . ?
C39 C38 C41 109.69(13) . . ?
C38 C39 H39A 109.5 . . ?
C38 C39 H39B 109.5 . . ?
H39A C39 H39B 109.5 . . ?
C38 C39 H39C 109.5 . . ?
H39A C39 H39C 109.5 . . ?
H39B C39 H39C 109.5 . . ?
C38 C40 H40A 109.5 . . ?
C38 C40 H40B 109.5 . . ?
H40A C40 H40B 109.5 . . ?
C38 C40 H40C 109.5 . . ?
H40A C40 H40C 109.5 . . ?
H40B C40 H40C 109.5 . . ?
C38 C41 H41A 109.5 . . ?
C38 C41 H41B 109.5 . . ?
H41A C41 H41B 109.5 . . ?
C38 C41 H41C 109.5 . . ?
H41A C41 H41C 109.5 . . ?
H41B C41 H41C 109.5 . . ?

#

loop_
_geom_torsion_atom_site_label_1
_geom_torsion_atom_site_label_2
_geom_torsion_atom_site_label_3
_geom_torsion_atom_site_label_4
_geom_torsion
_geom_torsion_site_symmetry_1
_geom_torsion_site_symmetry_2
_geom_torsion_site_symmetry_3
_geom_torsion_site_symmetry_4
_geom_torsion_publ_flag
C1 Si1 N1 C27 -115.30(9) . . . . ?
N2 Si1 N1 C27 -10.63(8) . . . . ?
C1 Si1 N1 C34 97.27(13) . . . . ?
N2 Si1 N1 C34 -158.05(13) . . . . ?
C27 Si1 N1 C34 -147.42(17) . . . . ?
N1 Si1 N2 C27 10.67(8) . . . . ?
C1 Si1 N2 C27 112.98(9) . . . . ?
N1 Si1 N2 C38 168.87(14) . . . . ?
C1 Si1 N2 C38 -88.82(14) . . . . ?
C27 Si1 N2 C38 158.20(18) . . . . ?
O2 S1 C1 P1 116.24(8) . . . . ?
O1 S1 C1 P1 -13.62(10) . . . . ?
C2 S1 C1 P1 -128.01(8) . . . . ?
O2 S1 C1 Si1 -50.99(11) . . . . ?
O1 S1 C1 Si1 179.15(9) . . . . ?
C2 S1 C1 Si1 64.76(11) . . . . ?
C21 P1 C1 S1 62.58(10) . . . . ?
C9 P1 C1 S1 -174.45(8) . . . . ?
C15 P1 C1 S1 -59.33(10) . . . . ?
C21 P1 C1 Si1 -129.36(8) . . . . ?
C9 P1 C1 Si1 -6.39(11) . . . . ?
C15 P1 C1 Si1 108.73(9) . . . . ?
N1 Si1 C1 S1 20.55(11) . . . . ?
N2 Si1 C1 S1 -53.02(11) . . . . ?
C27 Si1 C1 S1 -15.93(12) . . . . ?
N1 Si1 C1 P1 -145.93(8) . . . . ?
N2 Si1 C1 P1 140.50(8) . . . . ?
C27 Si1 C1 P1 177.59(7) . . . . ?
O2 S1 C2 C3 -145.05(12) . . . . ?
O1 S1 C2 C3 -23.09(14) . . . . ?
C1 S1 C2 C3 94.20(13) . . . . ?
O2 S1 C2 C7 30.50(13) . . . . ?
O1 S1 C2 C7 152.45(11) . . . . ?
C1 S1 C2 C7 -90.26(13) . . . . ?
C7 C2 C3 C4 1.6(2) . . . . ?
S1 C2 C3 C4 177.14(12) . . . . ?
C2 C3 C4 C5 0.2(2) . . . . ?
C3 C4 C5 C6 -1.6(2) . . . . ?
C3 C4 C5 C8 178.25(16) . . . . ?
C4 C5 C6 C7 1.2(2) . . . . ?
C8 C5 C6 C7 -178.62(15) . . . . ?
C5 C6 C7 C2 0.5(2) . . . . ?
C3 C2 C7 C6 -2.0(2) . . . . ?
S1 C2 C7 C6 -177.57(12) . . . . ?
C1 P1 C9 C14 155.37(12) . . . . ?
C21 P1 C9 C14 -78.64(13) . . . . ?
C15 P1 C9 C14 31.90(13) . . . . ?
C1 P1 C9 C10 -75.41(12) . . . . ?
C21 P1 C9 C10 50.58(12) . . . . ?
C15 P1 C9 C10 161.12(10) . . . . ?
C14 C9 C10 C11 -55.64(17) . . . . ?
P1 C9 C10 C11 172.20(11) . . . . ?
C9 C10 C11 C12 58.78(17) . . . . ?
C10 C11 C12 C13 -58.58(18) . . . . ?
C11 C12 C13 C14 56.56(19) . . . . ?
C12 C13 C14 C9 -53.92(19) . . . . ?
C10 C9 C14 C13 52.68(17) . . . . ?
P1 C9 C14 C13 -177.49(11) . . . . ?
C1 P1 C15 C16 -40.34(12) . . . . ?
C21 P1 C15 C16 -168.44(10) . . . . ?
C9 P1 C15 C16 75.75(11) . . . . ?
C1 P1 C15 C20 87.46(12) . . . . ?
C21 P1 C15 C20 -40.64(13) . . . . ?
C9 P1 C15 C20 -156.46(11) . . . . ?
C20 C15 C16 C17 56.49(16) . . . . ?
P1 C15 C16 C17 -171.53(11) . . . . ?
C15 C16 C17 C18 -54.38(18) . . . . ?
C16 C17 C18 C19 54.53(18) . . . . ?
C17 C18 C19 C20 -57.17(18) . . . . ?
C18 C19 C20 C15 59.00(17) . . . . ?
C16 C15 C20 C19 -58.55(16) . . . . ?
P1 C15 C20 C19 173.77(10) . . . . ?
C1 P1 C21 C26 43.02(13) . . . . ?
C9 P1 C21 C26 -77.29(12) . . . . ?
C15 P1 C21 C26 171.77(11) . . . . ?
C1 P1 C21 C22 172.30(10) . . . . ?
C9 P1 C21 C22 51.99(12) . . . . ?
C15 P1 C21 C22 -58.96(12) . . . . ?
C26 C21 C22 C23 -58.66(16) . . . . ?
P1 C21 C22 C23 169.82(10) . . . . ?
C21 C22 C23 C24 58.16(17) . . . . ?
C22 C23 C24 C25 -56.85(18) . . . . ?
C23 C24 C25 C26 55.46(18) . . . . ?
C24 C25 C26 C21 -55.24(17) . . . . ?
C22 C21 C26 C25 57.07(16) . . . . ?
P1 C21 C26 C25 -172.11(11) . . . . ?
C38 N2 C27 N1 -173.09(14) . . . . ?
Si1 N2 C27 N1 -14.48(11) . . . . ?
C38 N2 C27 C28 3.3(2) . . . . ?
Si1 N2 C27 C28 161.90(13) . . . . ?
C38 N2 C27 Si1 -158.62(17) . . . . ?
C34 N1 C27 N2 162.38(14) . . . . ?
Si1 N1 C27 N2 14.68(11) . . . . ?
C34 N1 C27 C28 -14.1(2) . . . . ?
Si1 N1 C27 C28 -161.80(13) . . . . ?
C34 N1 C27 Si1 147.70(16) . . . . ?
N2 C27 C28 C33 -76.2(2) . . . . ?
N1 C27 C28 C33 99.53(18) . . . . ?
Si1 C27 C28 C33 18.0(5) . . . . ?
N2 C27 C28 C29 104.94(18) . . . . ?
N1 C27 C28 C29 -79.4(2) . . . . ?
Si1 C27 C28 C29 -160.9(4) . . . . ?
C33 C28 C29 C30 -0.6(2) . . . . ?
C27 C28 C29 C30 178.34(15) . . . . ?
C28 C29 C30 C31 -0.4(3) . . . . ?
C29 C30 C31 C32 1.1(3) . . . . ?
C30 C31 C32 C33 -0.8(3) . . . . ?
C31 C32 C33 C28 -0.2(3) . . . . ?
C29 C28 C33 C32 0.9(2) . . . . ?
C27 C28 C33 C32 -178.03(15) . . . . ?
C27 N1 C34 C36 66.1(2) . . . . ?
Si1 N1 C34 C36 -157.76(14) . . . . ?
C27 N1 C34 C35 -175.91(14) . . . . ?
Si1 N1 C34 C35 -39.77(17) . . . . ?
C27 N1 C34 C37 -59.1(2) . . . . ?
Si1 N1 C34 C37 77.01(18) . . . . ?
C27 N2 C38 C40 -30.4(2) . . . . ?
Si1 N2 C38 C40 179.50(11) . . . . ?
C27 N2 C38 C39 -149.28(15) . . . . ?
Si1 N2 C38 C39 60.67(17) . . . . ?
C27 N2 C38 C41 92.61(18) . . . . ?
Si1 N2 C38 C41 -57.44(17) . . . . ?

#

_refine_diff_density_max         0.496
_refine_diff_density_min         -0.355
_refine_diff_density_rms         0.046
######### additional information out of the cif_od #######  
_audit_creation_date             2021-11-19
_cell_oxdiff_length_a            9.87936(12)
_cell_oxdiff_length_b            9.96848(14)
_cell_oxdiff_length_c            21.1954(3)
_cell_oxdiff_angle_alpha         103.2977(11)
_cell_oxdiff_angle_beta          98.3311(10)
_cell_oxdiff_angle_gamma         90.0900(10)
_cell_oxdiff_volume              2008.64(4)
_cell_oxdiff_measurement_reflns_used 17923
loop_
_exptl_crystal_face_index_h
_exptl_crystal_face_index_k
_exptl_crystal_face_index_l
_exptl_crystal_face_perp_dist
-6 0 3 0.0854
0 4 -12 0.0345
6 -1 0 0.1230
-6 0 8 0.0716
0 -6 1 0.0858
0 6 -1 0.0420
5 -2 -7 0.1138
0 2 12 0.0149
0 -4 12 0.0471
0 -1 -12 0.0384

#

loop_
_exptl_oxdiff_crystal_face_indexfrac_h
_exptl_oxdiff_crystal_face_indexfrac_k
_exptl_oxdiff_crystal_face_indexfrac_l
_exptl_oxdiff_crystal_face_x
_exptl_oxdiff_crystal_face_y
_exptl_oxdiff_crystal_face_z
-6.3806 0.1241 3.2325 0.0936 0.3876 -0.9171
0.1761 4.0628 -12.3413 0.2036 0.8520 0.4823
6.2765 -1.1632 -0.0426 -0.1448 -0.6022 0.7851
-5.7736 -0.0525 7.5858 -0.1646 0.1572 -0.9737
0.1412 -6.4011 1.1729 0.7171 -0.6794 -0.1556
-0.0562 6.4081 -1.2859 -0.7153 0.6778 0.1701
5.4340 -1.8414 -6.7385 0.3655 -0.3475 0.8635
-0.0587 1.8181 11.8337 -0.9068 -0.2689 -0.3246
-0.2087 -4.0550 12.3577 -0.2040 -0.8494 -0.4868
0.0589 -1.1544 -12.4796 0.8621 0.3581 0.3585

#

_oxdiff_exptl_absorpt_empirical_full_min 0.788
_oxdiff_exptl_absorpt_empirical_full_max 1.299
_oxdiff_exptl_absorpt_empirical_details 
;
Empirical correction (ABSPACK) includes:
- Absorption correction using spherical harmonics
- Frame scaling
;
_diffrn_ambient_environment      N~2~
_diffrn_source_type              'PhotonJet (Cu) X-ray Source'
_diffrn_radiation_probe          x-ray
_diffrn_radiation_monochromator  mirror
_diffrn_measurement_device       'four-circle diffractometer'
_diffrn_detector                 'Hybrid Pixel Array Detector'
_diffrn_detector_type            HyPix
_diffrn_reflns_av_sigmaI/netI    0.0497
_diffrn_orient_matrix_type       
'CrysAlisPro convention (1999,Acta A55,543-557)'
_diffrn_orient_matrix_UB_11      -0.0463837000
_diffrn_orient_matrix_UB_12      -0.1236479000
_diffrn_orient_matrix_UB_13      -0.0578629000
_diffrn_orient_matrix_UB_21      -0.0781486000
_diffrn_orient_matrix_UB_22      0.0974388000
_diffrn_orient_matrix_UB_23      -0.0380784000
_diffrn_orient_matrix_UB_31      0.1288873000
_diffrn_orient_matrix_UB_32      0.0216288000
_diffrn_orient_matrix_UB_33      -0.0301175000
_diffrn_measurement_details      
;
List of Runs (angles in degrees, time in seconds):

  # Type    Start    End  Width  t~exp~   \w     \q     \k     \f   Frames
#--------------------------------------------------------------------------
  1  \w     94.00 178.00   0.50    0.60    --  105.91  45.00   0.00  168
  2  \w    103.00 142.00   0.50    0.60    --  105.91  91.00 -89.00   78
  3  \w    113.00 139.00   0.50    0.60    --  105.91  30.00-150.00   52
  4  \w    148.00 178.00   0.50    0.60    --  105.91  30.00-150.00   60
  5  \w     71.00 111.00   0.50    0.60    --  105.91-125.00   0.00   80
  6  \w     52.00 112.00   0.50    0.60    --  105.91-125.00  60.00  120
  7  \w     40.00  75.00   0.50    0.60    --  105.91 -98.00  79.69   70
  8  \w     79.00 106.00   0.50    0.60    --  105.91 -98.00  79.69   54
  9  \w     33.00  87.00   0.50    0.60    --  105.91 -94.00  90.00  108
 10  \w     51.00 105.00   0.50    0.60    --  105.91 -94.00 120.00  108
 11  \w     39.00 105.00   0.50    0.60    --  105.91 -94.00 -30.00  132
 12  \w     15.00  70.00   0.50    0.15    --   47.28 -91.00 156.00  110
 13  \w     45.00  70.00   0.50    0.60    --  105.91 -91.00 156.00   50
 14  \w     39.00 100.00   0.50    0.60    --  105.91 -94.00-120.00  122
 15  \w     51.00 106.00   0.50    0.60    --  105.91 -94.00-150.00  110
 16  \w     64.00 103.00   0.50    0.60    --  105.91 -94.00-180.00   78
 17  \w    -15.00  22.00   0.50    0.15    --   47.28 -19.00 -90.00   74
 18  \w     46.00  74.00   0.50    0.60    --  105.91 -61.00-120.00   56
 19  \w     37.00  81.00   0.50    0.60    --  105.91 -77.00 -30.00   88
 20  \w     33.00  59.00   0.50    0.60    --  105.91 -77.00 150.00   52
 21  \w    -38.00  26.00   0.50    0.15    --  -47.28  38.00-150.00  128
 22  \w    -21.00  21.00   0.50    0.15    --  -47.28  19.00-180.00   84
 23  \w    -16.00  13.00   0.50    0.15    --  -47.28  19.00 -30.00   58
 24  \w    -74.00  23.00   0.50    0.15    --  -47.28  91.00 -89.00  194
 25  \w    -82.00 -21.00   0.50    0.60    --  -91.75 125.00 -60.00  122
 26  \w    -77.00 -51.00   0.50    0.60    --  -91.75  91.00 -89.00   52
 27  \w    -63.00 -19.00   0.50    0.60    --  -91.75  61.00-180.00   88
 28  \w    -48.00 -23.00   0.50    0.60    --  -91.75  45.00-180.00   50
 29  \w    -48.00 -23.00   0.50    0.60    --  -91.75  45.00 -90.00   50
 30  \w    -48.00 -23.00   0.50    0.60    --  -91.75  45.00-150.00   50
 31  \w    -48.00 -20.00   0.50    0.60    --  -91.75  45.00  30.00   56
 32  \w    -47.00 -20.00   0.50    0.60    --  -91.75  45.00  90.00   54
 33  \w    -49.00 -21.00   0.50    0.60    --  -91.75  61.00 120.00   56
 34  \w    -48.00 -20.00   0.50    0.60    --  -91.75  45.00 120.00   56
 35  \w    -66.00 -33.00   0.50    0.60    --  -91.75  61.00  60.00   66
 36  \w   -162.00-130.00   0.50    0.60    --  -91.75 -15.00 -90.00   64
 37  \w   -162.00-125.00   0.50    0.60    --  -91.75 -15.00-150.00   74
 38  \w   -110.00 -84.00   0.50    0.60    --  -91.75 -15.00-150.00   52
 39  \w   -119.00 -79.00   0.50    0.60    --  -91.75 -15.00 -90.00   80
 40  \w   -120.00 -92.00   0.50    0.15    --  -47.28 -19.00-120.00   56
 41  \w   -119.00 -73.00   0.50    0.15    --  -47.28-125.00 -60.00   92
 42  \w   -162.00 -87.00   0.50    0.60    --  -91.75 -91.00 156.00  150
;
_diffrn_oxdiff_digest_frames     
;
01b76e03839e56eb4c264cfa7e5c74c8c503502c981
;
_diffrn_oxdiff_digest_hkl        
;
01d4c33f2cc89a305b3080e0149878933874ef
;
_reflns_odcompleteness_completeness 99.90
_reflns_odcompleteness_theta     66.97
_reflns_odcompleteness_iscentric 1
_chemical_oxdiff_formula         'C41 H63 N2 O2 Si1 P1 S1'


_shelx_res_file                  
;
TITL FK-362_auto_a.res in P-1
    FK-362_auto_a.res
    created by SHELXL-2019/3 at 16:49:35 on 22-Apr-2024
REM Old TITL FK-362_auto in P-1
REM SHELXT solution in P-1: R1 0.123, Rweak 0.007, Alpha 0.044
REM <I/s>   0.000 for    0 systematic absences,  Orientation as input
REM Formula found by SHELXT:  C41 N2 O2 Si S2
CELL  1.54184   9.8794   9.9685  21.1954  103.298   98.331   90.090
ZERR    2.000   0.0001   0.0001   0.0003    0.001    0.001    0.001
LATT  1
SFAC C H N O SI P S
UNIT 82 126 4 4 2 2 2
TEMP -173
SIZE 0.06 0.13 0.22
L.S. 10
OMIT -4 136
TEMP -173
BOND
BOND $H
CONF
ACTA
LIST 4
OMIT -11 -1 12
OMIT -9 -3 18
OMIT -9 -3 19
FMAP 2
PLAN 20
WGHT    0.044300    0.918300
FVAR       0.52111
S1    7    0.314976    0.553392    0.287100    11.00000    0.01478    0.02166 =
         0.01836    0.00673    0.00311    0.00166
P1    6    0.304442    0.656766    0.170177    11.00000    0.01366    0.01720 =
         0.01745    0.00553    0.00168    0.00285
SI1   5    0.590100    0.555876    0.224290    11.00000    0.01534    0.02124 =
         0.01988    0.00786    0.00324    0.00416
O1    4    0.177591    0.606352    0.278286    11.00000    0.01371    0.03538 =
         0.02650    0.01198    0.00381    0.00352
N1    3    0.633543    0.407479    0.263014    11.00000    0.01731    0.02028 =
         0.02264    0.00704    0.00285    0.00362
O2    4    0.322155    0.407466    0.286432    11.00000    0.02696    0.02130 =
         0.02427    0.00708    0.00624   -0.00060
N2    3    0.700819    0.616384    0.307172    11.00000    0.01614    0.02051 =
         0.02238    0.00771    0.00116    0.00125
C1    1    0.406118    0.597902    0.232124    11.00000    0.01463    0.01970 =
         0.01812    0.00650    0.00244    0.00326
C2    1    0.386192    0.637586    0.368800    11.00000    0.01774    0.02418 =
         0.01876    0.00733    0.00619    0.00076
C3    1    0.336373    0.761959    0.399993    11.00000    0.02492    0.02768 =
         0.02556    0.00829    0.00788    0.00736
AFIX  43
H3    2    0.266262    0.805547    0.377200    11.00000   -1.20000
AFIX   0
C4    1    0.389819    0.821898    0.464637    11.00000    0.03513    0.02744 =
         0.02538    0.00261    0.01185    0.00563
AFIX  43
H4    2    0.355416    0.906694    0.485847    11.00000   -1.20000
AFIX   0
C5    1    0.492925    0.760188    0.499048    11.00000    0.03278    0.03060 =
         0.02103    0.00611    0.00593   -0.00194
C6    1    0.539168    0.634371    0.467449    11.00000    0.02695    0.03212 =
         0.02231    0.01089    0.00139    0.00230
AFIX  43
H6    2    0.608160    0.589893    0.490430    11.00000   -1.20000
AFIX   0
C7    1    0.486440    0.572831    0.403115    11.00000    0.02236    0.02519 =
         0.02203    0.00805    0.00553    0.00356
AFIX  43
H7    2    0.518657    0.486475    0.382409    11.00000   -1.20000
AFIX   0
C8    1    0.554637    0.826520    0.568823    11.00000    0.05383    0.04019 =
         0.02318    0.00317    0.00360   -0.00112
AFIX 137
H8A   2    0.642120    0.873161    0.568976    11.00000   -1.50000
H8B   2    0.569876    0.755455    0.594006    11.00000   -1.50000
H8C   2    0.491934    0.893961    0.588737    11.00000   -1.50000
AFIX   0
C9    1    0.421014    0.681848    0.112250    11.00000    0.01787    0.01967 =
         0.01962    0.00611    0.00382    0.00242
H9    2    0.480066    0.605029    0.112567    11.00000   -1.50000
C10   1    0.513296    0.812592    0.139240    11.00000    0.02389    0.02048 =
         0.02672    0.00511    0.00655    0.00010
AFIX  23
H10A  2    0.456575    0.894959    0.142173    11.00000   -1.20000
H10B  2    0.559258    0.812428    0.183946    11.00000   -1.20000
AFIX   0
C11   1    0.621189    0.820262    0.095126    11.00000    0.02924    0.02452 =
         0.03918    0.00314    0.01458   -0.00344
AFIX  23
H11A  2    0.678929    0.905535    0.113204    11.00000   -1.20000
H11B  2    0.681016    0.740413    0.093927    11.00000   -1.20000
AFIX   0
C12   1    0.552691    0.819782    0.025958    11.00000    0.04423    0.03017 =
         0.03943    0.01497    0.02346    0.00562
AFIX  23
H12A  2    0.496514    0.902152    0.026803    11.00000   -1.20000
H12B  2    0.623414    0.823540   -0.002309    11.00000   -1.20000
AFIX   0
C13   1    0.462676    0.690318   -0.001871    11.00000    0.03527    0.03945 =
         0.02439    0.01301    0.00890    0.00343
AFIX  23
H13A  2    0.520855    0.608888   -0.006462    11.00000   -1.20000
H13B  2    0.415961    0.693149   -0.046118    11.00000   -1.20000
AFIX   0
C14   1    0.354936    0.674348    0.041382    11.00000    0.02623    0.03561 =
         0.02096    0.01141    0.00298    0.00475
AFIX  23
H14A  2    0.304563    0.584602    0.023395    11.00000   -1.20000
H14B  2    0.288311    0.748297    0.040815    11.00000   -1.20000
AFIX   0
C15   1    0.167736    0.535192    0.118191    11.00000    0.01814    0.02064 =
         0.01968    0.00622    0.00076    0.00186
AFIX  13
H15   2    0.150475    0.562917    0.075368    11.00000   -1.20000
AFIX   0
C16   1    0.221026    0.388624    0.102688    11.00000    0.01834    0.02128 =
         0.02671    0.00465    0.00147    0.00168
AFIX  23
H16A  2    0.309160    0.390259    0.085770    11.00000   -1.20000
H16B  2    0.237673    0.354717    0.143425    11.00000   -1.20000
AFIX   0
C17   1    0.118413    0.290142    0.051758    11.00000    0.02765    0.02234 =
         0.03170    0.00284    0.00040   -0.00051
AFIX  23
H17A  2    0.111227    0.316869    0.009241    11.00000   -1.20000
H17B  2    0.152002    0.195163    0.045496    11.00000   -1.20000
AFIX   0
C18   1   -0.022772    0.292937    0.073126    11.00000    0.02312    0.02560 =
         0.03525    0.00872   -0.00355   -0.00463
AFIX  23
H18A  2   -0.088259    0.234235    0.037727    11.00000   -1.20000
H18B  2   -0.018071    0.254571    0.112488    11.00000   -1.20000
AFIX   0
C19   1   -0.073843    0.439437    0.088607    11.00000    0.01866    0.02849 =
         0.02952    0.01018   -0.00203   -0.00155
AFIX  23
H19A  2   -0.163929    0.438661    0.103804    11.00000   -1.20000
H19B  2   -0.085857    0.475177    0.048340    11.00000   -1.20000
AFIX   0
C20   1    0.027539    0.534141    0.141612    11.00000    0.01706    0.02657 =
         0.02662    0.00695    0.00147    0.00141
AFIX  23
H20A  2    0.036788    0.501041    0.182580    11.00000   -1.20000
H20B  2   -0.006730    0.628884    0.150860    11.00000   -1.20000
AFIX   0
C21   1    0.212516    0.815209    0.197569    11.00000    0.01551    0.01998 =
         0.02286    0.00592    0.00272    0.00444
AFIX  13
H21   2    0.137638    0.786914    0.219420    11.00000   -1.20000
AFIX   0
C22   1    0.139779    0.874051    0.141018    11.00000    0.02024    0.02166 =
         0.02648    0.00713    0.00015    0.00471
AFIX  23
H22A  2    0.208631    0.911255    0.119318    11.00000   -1.20000
H22B  2    0.085051    0.799751    0.108064    11.00000   -1.20000
AFIX   0
C23   1    0.046092    0.988771    0.167710    11.00000    0.02019    0.02373 =
         0.03714    0.00968    0.00016    0.00737
AFIX  23
H23A  2    0.000838    1.027508    0.131363    11.00000   -1.20000
H23B  2   -0.025942    0.950121    0.187083    11.00000   -1.20000
AFIX   0
C24   1    0.127872    1.102780    0.219593    11.00000    0.02297    0.02110 =
         0.04208    0.00398    0.00266    0.00727
AFIX  23
H24A  2    0.065055    1.174148    0.237451    11.00000   -1.20000
H24B  2    0.194382    1.146733    0.199162    11.00000   -1.20000
AFIX   0
C25   1    0.204471    1.046647    0.275462    11.00000    0.02097    0.02557 =
         0.03097   -0.00106    0.00400    0.00535
AFIX  23
H25A  2    0.137553    1.012434    0.299163    11.00000   -1.20000
H25B  2    0.261048    1.122033    0.306817    11.00000   -1.20000
AFIX   0
C26   1    0.296726    0.929150    0.249782    11.00000    0.01779    0.02108 =
         0.02463    0.00329    0.00166    0.00430
AFIX  23
H26A  2    0.339819    0.890429    0.286544    11.00000   -1.20000
H26B  2    0.370429    0.965416    0.230547    11.00000   -1.20000
AFIX   0
C27   1    0.726166    0.485700    0.309857    11.00000    0.01531    0.02271 =
         0.02156    0.00830    0.00612    0.00381
C28   1    0.838239    0.434030    0.352245    11.00000    0.01872    0.02033 =
         0.02395    0.00713    0.00155    0.00272
C29   1    0.810285    0.387631    0.406420    11.00000    0.02046    0.02791 =
         0.02771    0.01119    0.00540    0.00460
AFIX  43
H29   2    0.719970    0.391214    0.417028    11.00000   -1.20000
AFIX   0
C30   1    0.913722    0.336283    0.444878    11.00000    0.03088    0.03653 =
         0.02551    0.01568    0.00311    0.00500
AFIX  43
H30   2    0.894360    0.305357    0.481914    11.00000   -1.20000
AFIX   0
C31   1    1.045592    0.330101    0.429221    11.00000    0.02540    0.03641 =
         0.02991    0.01405   -0.00117    0.00975
AFIX  43
H31   2    1.116091    0.293395    0.455111    11.00000   -1.20000
AFIX   0
C32   1    1.074489    0.377284    0.376002    11.00000    0.01888    0.03229 =
         0.03108    0.00957    0.00297    0.00488
AFIX  43
H32   2    1.165072    0.374035    0.365738    11.00000   -1.20000
AFIX   0
C33   1    0.971426    0.429389    0.337541    11.00000    0.02095    0.02624 =
         0.02498    0.00931    0.00458    0.00299
AFIX  43
H33   2    0.991722    0.461976    0.301097    11.00000   -1.20000
AFIX   0
C34   1    0.634557    0.258562    0.232238    11.00000    0.02147    0.01869 =
         0.03213    0.00518    0.00107    0.00409
C35   1    0.509984    0.228446    0.179138    11.00000    0.02864    0.02202 =
         0.02607    0.00398    0.00194    0.00363
AFIX 137
H35A  2    0.516155    0.285807    0.147736    11.00000   -1.50000
H35B  2    0.426747    0.249270    0.199153    11.00000   -1.50000
H35C  2    0.506787    0.130857    0.156312    11.00000   -1.50000
AFIX   0
C36   1    0.621272    0.170474    0.280499    11.00000    0.08467    0.02846 =
         0.04334    0.01812   -0.02748   -0.01967
AFIX 137
H36A  2    0.608734    0.073339    0.257045    11.00000   -1.50000
H36B  2    0.542057    0.198490    0.302772    11.00000   -1.50000
H36C  2    0.704414    0.182501    0.312960    11.00000   -1.50000
AFIX   0
C37   1    0.762800    0.226611    0.199335    11.00000    0.02456    0.03832 =
         0.08444   -0.02126    0.01253    0.00560
AFIX 137
H37A  2    0.755287    0.131467    0.173031    11.00000   -1.50000
H37B  2    0.843814    0.237854    0.233027    11.00000   -1.50000
H37C  2    0.771314    0.290077    0.170903    11.00000   -1.50000
AFIX   0
C38   1    0.774609    0.748460    0.341020    11.00000    0.01931    0.02069 =
         0.02574    0.00658    0.00021   -0.00005
C39   1    0.665554    0.857199    0.348820    11.00000    0.02388    0.02271 =
         0.03165    0.00673    0.00404    0.00324
AFIX 137
H39A  2    0.611291    0.854651    0.305992    11.00000   -1.50000
H39B  2    0.709982    0.948763    0.366608    11.00000   -1.50000
H39C  2    0.605463    0.837906    0.378862    11.00000   -1.50000
AFIX   0
C40   1    0.850377    0.746937    0.408966    11.00000    0.03673    0.02711 =
         0.03216    0.00728   -0.01100   -0.00261
AFIX 137
H40A  2    0.928564    0.686897    0.404506    11.00000   -1.50000
H40B  2    0.788136    0.712147    0.434066    11.00000   -1.50000
H40C  2    0.883052    0.840788    0.431928    11.00000   -1.50000
AFIX   0
C41   1    0.874774    0.783861    0.298100    11.00000    0.02537    0.02787 =
         0.04289    0.00621    0.01126   -0.00307
AFIX 137
H41A  2    0.825155    0.784815    0.254687    11.00000   -1.50000
H41B  2    0.945111    0.714501    0.293594    11.00000   -1.50000
H41C  2    0.918244    0.874953    0.318516    11.00000   -1.50000
REM #####
REM #####
REM #####
AFIX   0
HKLF 4


REM  FK-362_auto_a.res in P-1
REM wR2 = 0.0938, GooF = S = 1.055, Restrained GooF = 1.055 for all data
REM R1 = 0.0358 for 6657 Fo > 4sig(Fo) and 0.0403 for all 7289 data
REM 443 parameters refined using 0 restraints

END

WGHT      0.0443      0.9180

REM Highest difference peak  0.496,  deepest hole -0.355,  1-sigma level  0.046
Q1    1   0.3701  0.5839  0.2602  11.00000  0.05    0.50
Q2    1   0.3642  0.6707  0.1434  11.00000  0.05    0.49
Q3    1   0.3577  0.5965  0.3347  11.00000  0.05    0.44
Q4    1   0.7600  0.2056  0.2358  11.00000  0.05    0.32
Q5    1   0.2154  0.5923  0.1417  11.00000  0.05    0.31
Q6    1   0.8222  0.7634  0.3209  11.00000  0.05    0.28
Q7    1   0.6540  0.6065  0.2701  11.00000  0.05    0.27
Q8    1   0.6035  0.8144  0.0587  11.00000  0.05    0.27
Q9    1   0.3457  0.6875  0.3879  11.00000  0.05    0.26
Q10   1   0.2534  0.7505  0.1897  11.00000  0.05    0.25
Q11   1   0.0997  0.5348  0.1371  11.00000  0.05    0.25
Q12   1   0.4523  0.7416  0.1325  11.00000  0.05    0.25
Q13   1   0.1675  0.3429  0.0797  11.00000  0.05    0.25
Q14   1   0.6656  0.5765  0.1979  11.00000  0.05    0.24
Q15   1   0.8062  0.7477  0.3720  11.00000  0.05    0.24
Q16   1   0.3792  0.6778  0.0803  11.00000  0.05    0.24
Q17   1   0.3718  0.6288  0.2098  11.00000  0.05    0.24
Q18   1   0.5869  0.5230  0.1673  11.00000  0.05    0.23
Q19   1   0.5731  0.2408  0.2069  11.00000  0.05    0.23
Q20   1   0.4257  0.6061  0.3845  11.00000  0.05    0.23
;
_shelx_res_checksum              91810
####################################################################### 
# 
# This file contains crystal structure data downloaded from the 
# Cambridge Structural Database (CSD) hosted by the Cambridge 
# Crystallographic Data Centre (CCDC).
# 
# Full information about CCDC data access policies and citation 
# guidelines are available at http://www.ccdc.cam.ac.uk/access/V1 
# 
# Audit and citation data items may have been added by the CCDC. 
# Please retain this information to preserve the provenance of 
# this file and to allow appropriate attribution of the data. 
# 
#######################################################################

data_MAS-002_auto_a
_database_code_depnum_ccdc_archive 'CCDC 2350309'
loop_
_audit_author_name
_audit_author_address
'Viktoria H. Gessner'
;Ruhr University Bochum
Germany
;
_audit_update_record             
;
2024-04-23 deposited with the CCDC.	2025-03-27 downloaded from the CCDC.
;
#

_audit_creation_method           SHELXL-2019/3
_shelx_SHELXL_version_number     2019/3
_chemical_name_systematic        ?
_chemical_name_common            ?
_chemical_melting_point          ?
_chemical_formula_moiety         'C41 H45 N2 O2 P S Si'
_chemical_formula_sum            'C41 H45 N2 O2 P S Si'
_chemical_formula_weight         688.91
loop_
_atom_type_symbol
_atom_type_description
_atom_type_scat_dispersion_real
_atom_type_scat_dispersion_imag
_atom_type_scat_source
C C 0.0181 0.0091 'International Tables Vol C Tables 4.2.6.8 and 6.1.1.4'
H H 0.0000 0.0000 'International Tables Vol C Tables 4.2.6.8 and 6.1.1.4'
N N 0.0311 0.0180 'International Tables Vol C Tables 4.2.6.8 and 6.1.1.4'
O O 0.0492 0.0322 'International Tables Vol C Tables 4.2.6.8 and 6.1.1.4'
Si Si 0.2541 0.3302 'International Tables Vol C Tables 4.2.6.8 and 6.1.1.4'
P P 0.2955 0.4335 'International Tables Vol C Tables 4.2.6.8 and 6.1.1.4'
S S 0.3331 0.5567 'International Tables Vol C Tables 4.2.6.8 and 6.1.1.4'

#

_space_group_crystal_system      monoclinic
_space_group_IT_number           4
_space_group_name_H-M_alt        'P 21'
_space_group_name_Hall           'P 2yb'
_shelx_space_group_comment       
;
The symmetry employed for this shelxl refinement is uniquely defined
by the following loop, which should always be used as a source of
symmetry information in preference to the above space-group names.
They are only intended as comments.
;
loop_
_space_group_symop_operation_xyz
'x, y, z'
'-x, y+1/2, -z'

#

_cell_length_a                   9.86550(10)
_cell_length_b                   10.66970(10)
_cell_length_c                   17.54370(10)
_cell_angle_alpha                90
_cell_angle_beta                 94.8050(10)
_cell_angle_gamma                90
_cell_volume                     1840.19(3)
_cell_formula_units_Z            2
_cell_measurement_temperature    100(2)
_cell_measurement_reflns_used    43659
_cell_measurement_theta_min      4.4720
_cell_measurement_theta_max      76.2920
_exptl_crystal_description       block
_exptl_crystal_colour            colourless
_exptl_crystal_density_meas      ?
_exptl_crystal_density_method    ?
_exptl_crystal_density_diffrn    1.243
_exptl_crystal_F_000             732
_exptl_transmission_factor_min   ?
_exptl_transmission_factor_max   ?
_exptl_crystal_size_max          0.210
_exptl_crystal_size_mid          0.120
_exptl_crystal_size_min          0.070
_exptl_absorpt_coefficient_mu    1.792
_shelx_estimated_absorpt_T_min   0.705
_shelx_estimated_absorpt_T_max   0.885
_exptl_absorpt_correction_type   gaussian
_exptl_absorpt_correction_T_min  0.562
_exptl_absorpt_correction_T_max  1.000
_exptl_absorpt_process_details   
;
CrysAlisPro 1.171.41.93a (Rigaku Oxford Diffraction, 2020)
Numerical absorption correction based on gaussian integration over
a multifaceted crystal model
Empirical absorption correction using spherical harmonics,
implemented in SCALE3 ABSPACK scaling algorithm.
;
_exptl_absorpt_special_details   ?
_diffrn_ambient_temperature      100(2)
_diffrn_radiation_wavelength     1.54184
_diffrn_radiation_type           CuK\a
_diffrn_source                   'micro-focus sealed X-ray tube'
_diffrn_measurement_device_type  'XtaLAB Synergy, Dualflex, HyPix'
_diffrn_measurement_method       '\w scans'
_diffrn_detector_area_resol_mean 10.0000
_diffrn_reflns_number            53970
_diffrn_reflns_av_unetI/netI     0.0240
_diffrn_reflns_av_R_equivalents  0.0555
_diffrn_reflns_limit_h_min       -11
_diffrn_reflns_limit_h_max       11
_diffrn_reflns_limit_k_min       -12
_diffrn_reflns_limit_k_max       12
_diffrn_reflns_limit_l_min       -21
_diffrn_reflns_limit_l_max       20
_diffrn_reflns_theta_min         2.527
_diffrn_reflns_theta_max         67.984
_diffrn_reflns_theta_full        67.684
_diffrn_measured_fraction_theta_max 1.000
_diffrn_measured_fraction_theta_full 1.000
_diffrn_reflns_Laue_measured_fraction_max 1.000
_diffrn_reflns_Laue_measured_fraction_full 1.000
_diffrn_reflns_point_group_measured_fraction_max 0.999
_diffrn_reflns_point_group_measured_fraction_full 0.999
_reflns_number_total             6680
_reflns_number_gt                6585
_reflns_threshold_expression     'I > 2\s(I)'
_reflns_Friedel_coverage         0.887
_reflns_Friedel_fraction_max     0.997
_reflns_Friedel_fraction_full    0.997
_reflns_special_details          
;
 Reflections were merged by SHELXL according to the crystal
 class for the calculation of statistics and refinement.
 _reflns_Friedel_fraction is defined as the number of unique
 Friedel pairs measured divided by the number that would be
 possible theoretically, ignoring centric projections and
 systematic absences.
;
_computing_data_collection       'CrysAlisPro 1.171.41.93a (Rigaku OD, 2020)'
_computing_cell_refinement       'CrysAlisPro 1.171.41.93a (Rigaku OD, 2020)'
_computing_data_reduction        'CrysAlisPro 1.171.41.93a (Rigaku OD, 2020)'
_computing_structure_solution    'SHELXT 2018/2 (Sheldrick, 2018)'
_computing_structure_refinement  'SHELXL-2019/2 (Sheldrick, 2019)'
_computing_molecular_graphics    ?
_computing_publication_material  ?
_refine_special_details          ?
_refine_ls_structure_factor_coef Fsqd
_refine_ls_matrix_type           full
_refine_ls_weighting_scheme      calc
_refine_ls_weighting_details     
'w=1/[\s^2^(Fo^2^)+(0.0492P)^2^+0.4073P] where P=(Fo^2^+2Fc^2^)/3'
_atom_sites_solution_primary     dual
_atom_sites_solution_secondary   ?
_atom_sites_solution_hydrogens   mixed
_refine_ls_hydrogen_treatment    mixed
_refine_ls_extinction_method     none
_refine_ls_extinction_coef       .
_refine_ls_abs_structure_details 
;
 Flack x determined using 3048 quotients [(I+)-(I-)]/[(I+)+(I-)]
 (Parsons, Flack and Wagner, Acta Cryst. B69 (2013) 249-259).
;
_refine_ls_abs_structure_Flack   -0.011(5)
_chemical_absolute_configuration unk
_refine_ls_number_reflns         6680
_refine_ls_number_parameters     444
_refine_ls_number_restraints     1
_refine_ls_R_factor_all          0.0280
_refine_ls_R_factor_gt           0.0276
_refine_ls_wR_factor_ref         0.0734
_refine_ls_wR_factor_gt          0.0731
_refine_ls_goodness_of_fit_ref   1.015
_refine_ls_restrained_S_all      1.014
_refine_ls_shift/su_max          0.001
_refine_ls_shift/su_mean         0.000
loop_
_atom_site_label
_atom_site_type_symbol
_atom_site_fract_x
_atom_site_fract_y
_atom_site_fract_z
_atom_site_U_iso_or_equiv
_atom_site_adp_type
_atom_site_occupancy
_atom_site_site_symmetry_order
_atom_site_calc_flag
_atom_site_refinement_flags_posn
_atom_site_refinement_flags_adp
_atom_site_refinement_flags_occupancy
_atom_site_disorder_assembly
_atom_site_disorder_group
S1 S 0.29976(5) 0.71674(5) 0.67519(3) 0.02127(13) Uani 1 1 d . . . . .
P1 P 0.59015(5) 0.64291(5) 0.67962(3) 0.01850(13) Uani 1 1 d . . . . .
Si1 Si 0.40822(6) 0.47376(6) 0.75812(3) 0.01873(14) Uani 1 1 d . . . . .
O1 O 0.35305(17) 0.83292(16) 0.64679(10) 0.0279(4) Uani 1 1 d . . . . .
N1 N 0.35636(19) 0.4750(2) 0.85117(11) 0.0215(4) Uani 1 1 d . . . . .
C1 C 0.4299(2) 0.6247(2) 0.70945(13) 0.0206(5) Uani 1 1 d . . . . .
O2 O 0.19962(17) 0.72343(18) 0.73103(10) 0.0291(4) Uani 1 1 d . . . . .
N2 N 0.3250(2) 0.26407(19) 0.83833(11) 0.0218(4) Uani 1 1 d . . . . .
C2 C 0.2146(2) 0.6411(2) 0.59442(14) 0.0234(5) Uani 1 1 d . . . . .
C3 C 0.2493(3) 0.6668(2) 0.52099(15) 0.0274(5) Uani 1 1 d . . . . .
H3 H 0.317300 0.727416 0.513093 0.033 Uiso 1 1 calc R U . . .
C4 C 0.1841(3) 0.6033(3) 0.45886(15) 0.0315(6) Uani 1 1 d . . . . .
H4 H 0.208831 0.620625 0.408743 0.038 Uiso 1 1 calc R U . . .
C5 C 0.0829(3) 0.5144(3) 0.46905(15) 0.0305(6) Uani 1 1 d . . . . .
C6 C 0.0497(2) 0.4909(3) 0.54285(15) 0.0293(5) Uani 1 1 d . . . . .
H6 H -0.018846 0.430765 0.550736 0.035 Uiso 1 1 calc R U . . .
C7 C 0.1134(2) 0.5524(2) 0.60550(15) 0.0257(5) Uani 1 1 d . . . . .
H7 H 0.088726 0.534592 0.655557 0.031 Uiso 1 1 calc R U . . .
C8 C 0.0132(3) 0.4446(3) 0.40244(17) 0.0420(7) Uani 1 1 d . . . . .
H8A H 0.050367 0.471803 0.355069 0.063 Uiso 1 1 calc R U . . .
H8B H -0.084624 0.462048 0.399344 0.063 Uiso 1 1 calc R U . . .
H8C H 0.028440 0.354431 0.409484 0.063 Uiso 1 1 calc R U . . .
C9 C 0.6622(2) 0.4903(2) 0.70088(13) 0.0200(5) Uani 1 1 d . . . . .
C10 C 0.5827(2) 0.4115(2) 0.74327(13) 0.0206(5) Uani 1 1 d . . . . .
C11 C 0.6348(2) 0.2926(2) 0.76334(14) 0.0236(5) Uani 1 1 d . . . . .
H11 H 0.584921 0.238256 0.793544 0.028 Uiso 1 1 calc R U . . .
C12 C 0.7591(2) 0.2536(2) 0.73929(15) 0.0265(5) Uani 1 1 d . . . . .
H12 H 0.793577 0.173058 0.753442 0.032 Uiso 1 1 calc R U . . .
C13 C 0.8332(2) 0.3319(2) 0.69464(14) 0.0243(5) Uani 1 1 d . . . . .
H13 H 0.916468 0.303612 0.677083 0.029 Uiso 1 1 calc R U . . .
C14 C 0.7855(2) 0.4510(2) 0.67587(14) 0.0225(5) Uani 1 1 d . . . . .
H14 H 0.836450 0.505379 0.646247 0.027 Uiso 1 1 calc R U . . .
C15 C 0.6076(2) 0.6744(2) 0.57970(14) 0.0210(5) Uani 1 1 d . . . . .
C16 C 0.5952(3) 0.5759(2) 0.52738(15) 0.0265(5) Uani 1 1 d . . . . .
H16 H 0.579621 0.493149 0.544681 0.032 Uiso 1 1 calc R U . . .
C17 C 0.6054(3) 0.5981(3) 0.45041(15) 0.0303(6) Uani 1 1 d . . . . .
H17 H 0.597786 0.530731 0.414881 0.036 Uiso 1 1 calc R U . . .
C18 C 0.6270(3) 0.7195(3) 0.42530(14) 0.0296(5) Uani 1 1 d . . . . .
H18 H 0.632828 0.735034 0.372356 0.036 Uiso 1 1 calc R U . . .
C19 C 0.6399(3) 0.8179(2) 0.47675(15) 0.0268(5) Uani 1 1 d . . . . .
H19 H 0.655167 0.900431 0.459002 0.032 Uiso 1 1 calc R U . . .
C20 C 0.6306(2) 0.7965(2) 0.55435(14) 0.0229(5) Uani 1 1 d . . . . .
H20 H 0.639805 0.863974 0.589777 0.028 Uiso 1 1 calc R U . . .
C21 C 0.6949(2) 0.7582(2) 0.73357(13) 0.0215(5) Uani 1 1 d . . . . .
C22 C 0.8368(2) 0.7481(2) 0.74251(15) 0.0248(5) Uani 1 1 d . . . . .
H22 H 0.880888 0.683513 0.716696 0.030 Uiso 1 1 calc R U . . .
C23 C 0.9134(2) 0.8317(3) 0.78876(15) 0.0271(5) Uani 1 1 d . . . . .
H23 H 1.009586 0.823809 0.794953 0.032 Uiso 1 1 calc R U . . .
C24 C 0.8495(3) 0.9267(2) 0.82596(15) 0.0255(5) Uani 1 1 d . . . . .
H24 H 0.901735 0.983140 0.858339 0.031 Uiso 1 1 calc R U . . .
C25 C 0.7093(3) 0.9393(2) 0.81595(14) 0.0261(5) Uani 1 1 d . . . . .
H25 H 0.665844 1.005888 0.840406 0.031 Uiso 1 1 calc R U . . .
C26 C 0.6320(2) 0.8549(2) 0.77018(15) 0.0247(5) Uani 1 1 d . . . . .
H26 H 0.535805 0.863386 0.763956 0.030 Uiso 1 1 calc R U . . .
C27 C 0.2794(2) 0.3662(2) 0.86451(13) 0.0208(5) Uani 1 1 d . . . . .
C28 C 0.1448(2) 0.3872(2) 0.89702(14) 0.0223(5) Uani 1 1 d . . . . .
C29 C 0.0489(2) 0.4619(3) 0.85558(14) 0.0267(5) Uani 1 1 d . . . . .
H29 H 0.072798 0.503115 0.810596 0.032 Uiso 1 1 calc R U . . .
C30 C -0.0806(3) 0.4770(3) 0.87903(15) 0.0314(5) Uani 1 1 d . . . . .
H30 H -0.145399 0.527122 0.849875 0.038 Uiso 1 1 calc R U . . .
C31 C -0.1155(3) 0.4182(3) 0.94560(16) 0.0327(6) Uani 1 1 d . . . . .
H31 H -0.205116 0.426042 0.961102 0.039 Uiso 1 1 calc R U . . .
C32 C -0.0191(3) 0.3483(3) 0.98909(15) 0.0307(6) Uani 1 1 d . . . . .
H32 H -0.041657 0.311124 1.035578 0.037 Uiso 1 1 calc R U . . .
C33 C 0.1104(2) 0.3325(2) 0.96489(14) 0.0258(5) Uani 1 1 d . . . . .
H33 H 0.175904 0.284045 0.994794 0.031 Uiso 1 1 calc R U . . .
C34 C 0.3989(2) 0.5622(2) 0.91563(14) 0.0260(5) Uani 1 1 d . . . . .
C35 C 0.5310(3) 0.6256(3) 0.89958(15) 0.0352(6) Uani 1 1 d . . . . .
H35A H 0.599841 0.561714 0.891694 0.053 Uiso 1 1 calc R U . . .
H35B H 0.562403 0.678550 0.943145 0.053 Uiso 1 1 calc R U . . .
H35C H 0.516110 0.677368 0.853514 0.053 Uiso 1 1 calc R U . . .
C36 C 0.2915(4) 0.6606(4) 0.9266(2) 0.0619(11) Uani 1 1 d . . . . .
H36A H 0.280294 0.714198 0.881151 0.093 Uiso 1 1 calc R U . . .
H36B H 0.319859 0.711868 0.971488 0.093 Uiso 1 1 calc R U . . .
H36C H 0.204924 0.619401 0.934287 0.093 Uiso 1 1 calc R U . . .
C37 C 0.4283(4) 0.4858(4) 0.98912(16) 0.0503(9) Uani 1 1 d . . . . .
H37A H 0.344500 0.445014 1.002459 0.075 Uiso 1 1 calc R U . . .
H37B H 0.462124 0.541684 1.030805 0.075 Uiso 1 1 calc R U . . .
H37C H 0.497071 0.421985 0.981089 0.075 Uiso 1 1 calc R U . . .
C38 C 0.2487(2) 0.1447(2) 0.82389(14) 0.0235(5) Uani 1 1 d . . . . .
C39 C 0.1214(3) 0.1666(3) 0.76962(17) 0.0329(6) Uani 1 1 d . . . . .
H39A H 0.146357 0.210974 0.723943 0.049 Uiso 1 1 calc R U . . .
H39B H 0.056040 0.217029 0.795491 0.049 Uiso 1 1 calc R U . . .
H39C H 0.080142 0.085741 0.754637 0.049 Uiso 1 1 calc R U . . .
C40 C 0.2115(3) 0.0774(3) 0.89625(16) 0.0317(6) Uani 1 1 d . . . . .
H40A H 0.130041 0.116061 0.914454 0.048 Uiso 1 1 calc R U . . .
H40B H 0.287133 0.084290 0.935949 0.048 Uiso 1 1 calc R U . . .
H40C H 0.193420 -0.011189 0.884722 0.048 Uiso 1 1 calc R U . . .
C41 C 0.3457(3) 0.0597(3) 0.78505(17) 0.0320(6) Uani 1 1 d . . . . .
H41A H 0.298858 -0.018194 0.769206 0.048 Uiso 1 1 calc R U . . .
H41B H 0.424500 0.040400 0.820887 0.048 Uiso 1 1 calc R U . . .
H41C H 0.376255 0.102210 0.740021 0.048 Uiso 1 1 calc R U . . .
H1 H 0.308(3) 0.410(3) 0.7156(18) 0.035(8) Uiso 1 1 d . . . . .

#

loop_
_atom_site_aniso_label
_atom_site_aniso_U_11
_atom_site_aniso_U_22
_atom_site_aniso_U_33
_atom_site_aniso_U_23
_atom_site_aniso_U_13
_atom_site_aniso_U_12
S1 0.0193(3) 0.0169(3) 0.0281(3) -0.0006(2) 0.0045(2) 0.0023(2)
P1 0.0178(3) 0.0147(3) 0.0236(3) 0.0001(2) 0.0051(2) 0.0002(2)
Si1 0.0174(3) 0.0166(3) 0.0228(3) -0.0001(2) 0.0052(2) -0.0001(2)
O1 0.0291(9) 0.0173(8) 0.0372(10) 0.0021(7) 0.0024(7) 0.0009(7)
N1 0.0200(9) 0.0195(9) 0.0257(10) -0.0004(8) 0.0055(7) -0.0024(8)
C1 0.0195(11) 0.0171(11) 0.0255(11) 0.0002(9) 0.0050(9) 0.0011(9)
O2 0.0231(8) 0.0305(9) 0.0344(9) -0.0042(8) 0.0075(7) 0.0047(7)
N2 0.0192(9) 0.0201(10) 0.0263(10) 0.0013(8) 0.0035(8) -0.0002(8)
C2 0.0195(10) 0.0208(11) 0.0300(12) 0.0006(10) 0.0028(9) 0.0044(9)
C3 0.0264(12) 0.0239(13) 0.0322(13) 0.0058(10) 0.0036(10) 0.0026(10)
C4 0.0341(14) 0.0337(14) 0.0270(13) 0.0050(11) 0.0032(10) 0.0053(11)
C5 0.0281(13) 0.0301(14) 0.0328(13) -0.0012(11) -0.0005(10) 0.0050(10)
C6 0.0212(11) 0.0307(13) 0.0361(13) -0.0016(11) 0.0041(10) -0.0020(10)
C7 0.0214(11) 0.0278(13) 0.0288(12) 0.0003(10) 0.0066(9) 0.0002(10)
C8 0.0425(16) 0.0477(18) 0.0349(15) -0.0045(13) -0.0029(12) -0.0035(14)
C9 0.0203(10) 0.0162(11) 0.0236(11) -0.0020(9) 0.0026(8) -0.0003(9)
C10 0.0205(11) 0.0186(12) 0.0229(12) -0.0025(9) 0.0034(9) 0.0012(9)
C11 0.0232(12) 0.0203(12) 0.0277(12) 0.0039(10) 0.0041(9) 0.0005(9)
C12 0.0232(12) 0.0211(12) 0.0353(14) 0.0018(10) 0.0035(10) 0.0046(9)
C13 0.0204(11) 0.0225(12) 0.0305(12) -0.0017(10) 0.0050(9) 0.0028(10)
C14 0.0220(11) 0.0204(12) 0.0259(12) -0.0004(9) 0.0069(9) -0.0016(9)
C15 0.0180(10) 0.0186(11) 0.0269(12) 0.0005(9) 0.0047(9) 0.0016(8)
C16 0.0301(13) 0.0178(12) 0.0323(13) 0.0000(10) 0.0066(10) -0.0028(10)
C17 0.0406(15) 0.0232(13) 0.0274(13) -0.0042(10) 0.0050(11) -0.0007(11)
C18 0.0371(13) 0.0298(13) 0.0227(12) 0.0032(11) 0.0068(10) -0.0014(11)
C19 0.0280(13) 0.0219(12) 0.0310(13) 0.0043(10) 0.0048(10) -0.0018(10)
C20 0.0220(12) 0.0186(12) 0.0285(13) -0.0005(9) 0.0039(9) -0.0010(9)
C21 0.0230(12) 0.0191(12) 0.0227(12) 0.0022(9) 0.0042(9) -0.0022(9)
C22 0.0222(12) 0.0229(13) 0.0298(13) -0.0009(10) 0.0064(9) 0.0011(10)
C23 0.0201(11) 0.0283(13) 0.0331(13) 0.0001(11) 0.0039(10) -0.0005(10)
C24 0.0266(12) 0.0212(12) 0.0283(12) 0.0016(10) 0.0009(10) -0.0046(10)
C25 0.0278(12) 0.0200(12) 0.0310(13) -0.0038(10) 0.0063(10) 0.0016(9)
C26 0.0210(11) 0.0211(12) 0.0324(13) 0.0007(10) 0.0046(9) -0.0005(9)
C27 0.0210(11) 0.0219(12) 0.0200(11) 0.0023(9) 0.0043(9) -0.0012(9)
C28 0.0197(11) 0.0224(12) 0.0250(12) -0.0031(9) 0.0042(9) -0.0030(9)
C29 0.0248(12) 0.0286(13) 0.0270(12) -0.0009(10) 0.0043(9) -0.0007(10)
C30 0.0236(12) 0.0377(14) 0.0326(13) -0.0041(12) 0.0017(10) 0.0055(11)
C31 0.0218(12) 0.0433(16) 0.0342(14) -0.0092(12) 0.0085(10) -0.0034(11)
C32 0.0288(13) 0.0370(14) 0.0278(13) -0.0051(11) 0.0113(10) -0.0058(11)
C33 0.0238(12) 0.0270(13) 0.0272(12) -0.0017(10) 0.0056(9) -0.0031(10)
C34 0.0240(12) 0.0289(13) 0.0255(12) -0.0073(10) 0.0045(10) -0.0035(10)
C35 0.0387(15) 0.0398(16) 0.0278(13) -0.0072(12) 0.0063(11) -0.0186(13)
C36 0.0426(18) 0.063(2) 0.078(3) -0.050(2) -0.0094(17) 0.0167(17)
C37 0.060(2) 0.062(2) 0.0276(14) 0.0058(15) -0.0054(13) -0.0367(18)
C38 0.0217(11) 0.0198(11) 0.0295(12) 0.0005(10) 0.0043(9) -0.0018(10)
C39 0.0284(13) 0.0276(14) 0.0418(15) -0.0010(11) -0.0036(11) -0.0028(10)
C40 0.0330(14) 0.0256(13) 0.0371(15) 0.0015(11) 0.0065(11) -0.0033(11)
C41 0.0311(13) 0.0248(13) 0.0410(15) -0.0052(11) 0.0087(11) -0.0019(11)

#

_geom_special_details            
;
 All esds (except the esd in the dihedral angle between two l.s. planes)
 are estimated using the full covariance matrix.  The cell esds are taken
 into account individually in the estimation of esds in distances, angles
 and torsion angles; correlations between esds in cell parameters are only
 used when they are defined by crystal symmetry.  An approximate (isotropic)
 treatment of cell esds is used for estimating esds involving l.s. planes.
;
loop_
_geom_bond_atom_site_label_1
_geom_bond_atom_site_label_2
_geom_bond_distance
_geom_bond_site_symmetry_2
_geom_bond_publ_flag
S1 O2 1.4502(18) . ?
S1 O1 1.4509(18) . ?
S1 C1 1.687(2) . ?
S1 C2 1.779(3) . ?
P1 C1 1.717(2) . ?
P1 C9 1.803(2) . ?
P1 C15 1.807(2) . ?
P1 C21 1.821(2) . ?
Si1 N1 1.751(2) . ?
Si1 C1 1.843(2) . ?
Si1 C10 1.884(2) . ?
Si1 H1 1.37(3) . ?
N1 C27 1.418(3) . ?
N1 C34 1.497(3) . ?
N2 C27 1.278(3) . ?
N2 C38 1.491(3) . ?
C2 C3 1.388(4) . ?
C2 C7 1.401(4) . ?
C3 C4 1.394(4) . ?
C3 H3 0.9500 . ?
C4 C5 1.399(4) . ?
C4 H4 0.9500 . ?
C5 C6 1.385(4) . ?
C5 C8 1.503(4) . ?
C6 C7 1.385(4) . ?
C6 H6 0.9500 . ?
C7 H7 0.9500 . ?
C8 H8A 0.9800 . ?
C8 H8B 0.9800 . ?
C8 H8C 0.9800 . ?
C9 C14 1.392(3) . ?
C9 C10 1.404(3) . ?
C10 C11 1.402(3) . ?
C11 C12 1.394(3) . ?
C11 H11 0.9500 . ?
C12 C13 1.394(4) . ?
C12 H12 0.9500 . ?
C13 C14 1.386(3) . ?
C13 H13 0.9500 . ?
C14 H14 0.9500 . ?
C15 C16 1.394(3) . ?
C15 C20 1.401(3) . ?
C16 C17 1.383(4) . ?
C16 H16 0.9500 . ?
C17 C18 1.391(4) . ?
C17 H17 0.9500 . ?
C18 C19 1.384(4) . ?
C18 H18 0.9500 . ?
C19 C20 1.391(4) . ?
C19 H19 0.9500 . ?
C20 H20 0.9500 . ?
C21 C26 1.389(3) . ?
C21 C22 1.399(3) . ?
C22 C23 1.386(4) . ?
C22 H22 0.9500 . ?
C23 C24 1.386(4) . ?
C23 H23 0.9500 . ?
C24 C25 1.386(4) . ?
C24 H24 0.9500 . ?
C25 C26 1.391(4) . ?
C25 H25 0.9500 . ?
C26 H26 0.9500 . ?
C27 C28 1.506(3) . ?
C28 C33 1.393(3) . ?
C28 C29 1.394(4) . ?
C29 C30 1.384(3) . ?
C29 H29 0.9500 . ?
C30 C31 1.394(4) . ?
C30 H30 0.9500 . ?
C31 C32 1.386(4) . ?
C31 H31 0.9500 . ?
C32 C33 1.391(3) . ?
C32 H32 0.9500 . ?
C33 H33 0.9500 . ?
C34 C35 1.515(4) . ?
C34 C36 1.515(4) . ?
C34 C37 1.532(4) . ?
C35 H35A 0.9800 . ?
C35 H35B 0.9800 . ?
C35 H35C 0.9800 . ?
C36 H36A 0.9800 . ?
C36 H36B 0.9800 . ?
C36 H36C 0.9800 . ?
C37 H37A 0.9800 . ?
C37 H37B 0.9800 . ?
C37 H37C 0.9800 . ?
C38 C41 1.520(4) . ?
C38 C39 1.529(3) . ?
C38 C40 1.529(4) . ?
C39 H39A 0.9800 . ?
C39 H39B 0.9800 . ?
C39 H39C 0.9800 . ?
C40 H40A 0.9800 . ?
C40 H40B 0.9800 . ?
C40 H40C 0.9800 . ?
C41 H41A 0.9800 . ?
C41 H41B 0.9800 . ?
C41 H41C 0.9800 . ?

#

loop_
_geom_angle_atom_site_label_1
_geom_angle_atom_site_label_2
_geom_angle_atom_site_label_3
_geom_angle
_geom_angle_site_symmetry_1
_geom_angle_site_symmetry_3
_geom_angle_publ_flag
O2 S1 O1 118.48(11) . . ?
O2 S1 C1 109.22(11) . . ?
O1 S1 C1 109.45(11) . . ?
O2 S1 C2 104.90(11) . . ?
O1 S1 C2 105.93(11) . . ?
C1 S1 C2 108.32(11) . . ?
C1 P1 C9 101.04(11) . . ?
C1 P1 C15 118.80(11) . . ?
C9 P1 C15 107.50(11) . . ?
C1 P1 C21 114.53(11) . . ?
C9 P1 C21 107.82(11) . . ?
C15 P1 C21 106.40(11) . . ?
N1 Si1 C1 118.64(10) . . ?
N1 Si1 C10 118.25(10) . . ?
C1 Si1 C10 95.81(11) . . ?
N1 Si1 H1 104.9(13) . . ?
C1 Si1 H1 106.9(13) . . ?
C10 Si1 H1 112.1(13) . . ?
C27 N1 C34 120.30(19) . . ?
C27 N1 Si1 110.48(15) . . ?
C34 N1 Si1 128.59(16) . . ?
S1 C1 P1 121.20(14) . . ?
S1 C1 Si1 124.00(13) . . ?
P1 C1 Si1 112.68(13) . . ?
C27 N2 C38 127.0(2) . . ?
C3 C2 C7 119.8(2) . . ?
C3 C2 S1 120.8(2) . . ?
C7 C2 S1 119.37(19) . . ?
C2 C3 C4 119.7(2) . . ?
C2 C3 H3 120.1 . . ?
C4 C3 H3 120.1 . . ?
C3 C4 C5 121.1(2) . . ?
C3 C4 H4 119.4 . . ?
C5 C4 H4 119.4 . . ?
C6 C5 C4 118.0(2) . . ?
C6 C5 C8 120.5(3) . . ?
C4 C5 C8 121.4(3) . . ?
C5 C6 C7 121.9(2) . . ?
C5 C6 H6 119.1 . . ?
C7 C6 H6 119.1 . . ?
C6 C7 C2 119.4(2) . . ?
C6 C7 H7 120.3 . . ?
C2 C7 H7 120.3 . . ?
C5 C8 H8A 109.5 . . ?
C5 C8 H8B 109.5 . . ?
H8A C8 H8B 109.5 . . ?
C5 C8 H8C 109.5 . . ?
H8A C8 H8C 109.5 . . ?
H8B C8 H8C 109.5 . . ?
C14 C9 C10 121.9(2) . . ?
C14 C9 P1 123.11(18) . . ?
C10 C9 P1 115.00(17) . . ?
C11 C10 C9 117.8(2) . . ?
C11 C10 Si1 127.16(19) . . ?
C9 C10 Si1 114.77(17) . . ?
C12 C11 C10 120.5(2) . . ?
C12 C11 H11 119.8 . . ?
C10 C11 H11 119.8 . . ?
C11 C12 C13 120.5(2) . . ?
C11 C12 H12 119.7 . . ?
C13 C12 H12 119.7 . . ?
C14 C13 C12 120.0(2) . . ?
C14 C13 H13 120.0 . . ?
C12 C13 H13 120.0 . . ?
C13 C14 C9 119.3(2) . . ?
C13 C14 H14 120.3 . . ?
C9 C14 H14 120.3 . . ?
C16 C15 C20 120.0(2) . . ?
C16 C15 P1 119.20(18) . . ?
C20 C15 P1 120.78(18) . . ?
C17 C16 C15 120.3(2) . . ?
C17 C16 H16 119.9 . . ?
C15 C16 H16 119.9 . . ?
C16 C17 C18 119.6(2) . . ?
C16 C17 H17 120.2 . . ?
C18 C17 H17 120.2 . . ?
C19 C18 C17 120.6(2) . . ?
C19 C18 H18 119.7 . . ?
C17 C18 H18 119.7 . . ?
C18 C19 C20 120.3(2) . . ?
C18 C19 H19 119.9 . . ?
C20 C19 H19 119.9 . . ?
C19 C20 C15 119.2(2) . . ?
C19 C20 H20 120.4 . . ?
C15 C20 H20 120.4 . . ?
C26 C21 C22 119.2(2) . . ?
C26 C21 P1 119.06(18) . . ?
C22 C21 P1 121.67(18) . . ?
C23 C22 C21 120.5(2) . . ?
C23 C22 H22 119.8 . . ?
C21 C22 H22 119.8 . . ?
C24 C23 C22 119.9(2) . . ?
C24 C23 H23 120.0 . . ?
C22 C23 H23 120.0 . . ?
C23 C24 C25 120.0(2) . . ?
C23 C24 H24 120.0 . . ?
C25 C24 H24 120.0 . . ?
C24 C25 C26 120.2(2) . . ?
C24 C25 H25 119.9 . . ?
C26 C25 H25 119.9 . . ?
C21 C26 C25 120.2(2) . . ?
C21 C26 H26 119.9 . . ?
C25 C26 H26 119.9 . . ?
N2 C27 N1 115.4(2) . . ?
N2 C27 C28 127.7(2) . . ?
N1 C27 C28 116.2(2) . . ?
C33 C28 C29 118.9(2) . . ?
C33 C28 C27 123.1(2) . . ?
C29 C28 C27 118.0(2) . . ?
C30 C29 C28 120.9(2) . . ?
C30 C29 H29 119.5 . . ?
C28 C29 H29 119.5 . . ?
C29 C30 C31 119.8(2) . . ?
C29 C30 H30 120.1 . . ?
C31 C30 H30 120.1 . . ?
C32 C31 C30 119.8(2) . . ?
C32 C31 H31 120.1 . . ?
C30 C31 H31 120.1 . . ?
C31 C32 C33 120.2(2) . . ?
C31 C32 H32 119.9 . . ?
C33 C32 H32 119.9 . . ?
C32 C33 C28 120.3(2) . . ?
C32 C33 H33 119.8 . . ?
C28 C33 H33 119.8 . . ?
N1 C34 C35 109.1(2) . . ?
N1 C34 C36 111.8(2) . . ?
C35 C34 C36 109.6(3) . . ?
N1 C34 C37 109.1(2) . . ?
C35 C34 C37 106.8(2) . . ?
C36 C34 C37 110.3(3) . . ?
C34 C35 H35A 109.5 . . ?
C34 C35 H35B 109.5 . . ?
H35A C35 H35B 109.5 . . ?
C34 C35 H35C 109.5 . . ?
H35A C35 H35C 109.5 . . ?
H35B C35 H35C 109.5 . . ?
C34 C36 H36A 109.5 . . ?
C34 C36 H36B 109.5 . . ?
H36A C36 H36B 109.5 . . ?
C34 C36 H36C 109.5 . . ?
H36A C36 H36C 109.5 . . ?
H36B C36 H36C 109.5 . . ?
C34 C37 H37A 109.5 . . ?
C34 C37 H37B 109.5 . . ?
H37A C37 H37B 109.5 . . ?
C34 C37 H37C 109.5 . . ?
H37A C37 H37C 109.5 . . ?
H37B C37 H37C 109.5 . . ?
N2 C38 C41 104.94(19) . . ?
N2 C38 C39 110.6(2) . . ?
C41 C38 C39 109.1(2) . . ?
N2 C38 C40 114.4(2) . . ?
C41 C38 C40 107.2(2) . . ?
C39 C38 C40 110.3(2) . . ?
C38 C39 H39A 109.5 . . ?
C38 C39 H39B 109.5 . . ?
H39A C39 H39B 109.5 . . ?
C38 C39 H39C 109.5 . . ?
H39A C39 H39C 109.5 . . ?
H39B C39 H39C 109.5 . . ?
C38 C40 H40A 109.5 . . ?
C38 C40 H40B 109.5 . . ?
H40A C40 H40B 109.5 . . ?
C38 C40 H40C 109.5 . . ?
H40A C40 H40C 109.5 . . ?
H40B C40 H40C 109.5 . . ?
C38 C41 H41A 109.5 . . ?
C38 C41 H41B 109.5 . . ?
H41A C41 H41B 109.5 . . ?
C38 C41 H41C 109.5 . . ?
H41A C41 H41C 109.5 . . ?
H41B C41 H41C 109.5 . . ?

#

loop_
_geom_torsion_atom_site_label_1
_geom_torsion_atom_site_label_2
_geom_torsion_atom_site_label_3
_geom_torsion_atom_site_label_4
_geom_torsion
_geom_torsion_site_symmetry_1
_geom_torsion_site_symmetry_2
_geom_torsion_site_symmetry_3
_geom_torsion_site_symmetry_4
_geom_torsion_publ_flag
C1 Si1 N1 C27 149.57(15) . . . . ?
C10 Si1 N1 C27 -95.33(17) . . . . ?
C1 Si1 N1 C34 -39.7(2) . . . . ?
C10 Si1 N1 C34 75.4(2) . . . . ?
O2 S1 C1 P1 -154.07(14) . . . . ?
O1 S1 C1 P1 -22.86(19) . . . . ?
C2 S1 C1 P1 92.20(17) . . . . ?
O2 S1 C1 Si1 43.69(18) . . . . ?
O1 S1 C1 Si1 174.89(14) . . . . ?
C2 S1 C1 Si1 -70.04(17) . . . . ?
C9 P1 C1 S1 -157.45(15) . . . . ?
C15 P1 C1 S1 -40.3(2) . . . . ?
C21 P1 C1 S1 86.96(17) . . . . ?
C9 P1 C1 Si1 6.64(15) . . . . ?
C15 P1 C1 Si1 123.83(13) . . . . ?
C21 P1 C1 Si1 -108.94(13) . . . . ?
N1 Si1 C1 S1 -72.95(18) . . . . ?
C10 Si1 C1 S1 160.36(15) . . . . ?
N1 Si1 C1 P1 123.47(12) . . . . ?
C10 Si1 C1 P1 -3.22(14) . . . . ?
O2 S1 C2 C3 150.3(2) . . . . ?
O1 S1 C2 C3 24.2(2) . . . . ?
C1 S1 C2 C3 -93.1(2) . . . . ?
O2 S1 C2 C7 -31.2(2) . . . . ?
O1 S1 C2 C7 -157.31(19) . . . . ?
C1 S1 C2 C7 85.3(2) . . . . ?
C7 C2 C3 C4 -0.6(4) . . . . ?
S1 C2 C3 C4 177.91(19) . . . . ?
C2 C3 C4 C5 0.6(4) . . . . ?
C3 C4 C5 C6 -0.3(4) . . . . ?
C3 C4 C5 C8 -179.3(3) . . . . ?
C4 C5 C6 C7 0.0(4) . . . . ?
C8 C5 C6 C7 179.1(3) . . . . ?
C5 C6 C7 C2 0.0(4) . . . . ?
C3 C2 C7 C6 0.3(4) . . . . ?
S1 C2 C7 C6 -178.20(19) . . . . ?
C1 P1 C9 C14 169.6(2) . . . . ?
C15 P1 C9 C14 44.4(2) . . . . ?
C21 P1 C9 C14 -70.0(2) . . . . ?
C1 P1 C9 C10 -8.86(19) . . . . ?
C15 P1 C9 C10 -134.04(17) . . . . ?
C21 P1 C9 C10 111.61(18) . . . . ?
C14 C9 C10 C11 3.1(3) . . . . ?
P1 C9 C10 C11 -178.41(17) . . . . ?
C14 C9 C10 Si1 -170.99(18) . . . . ?
P1 C9 C10 Si1 7.5(2) . . . . ?
N1 Si1 C10 C11 56.9(2) . . . . ?
C1 Si1 C10 C11 -176.1(2) . . . . ?
N1 Si1 C10 C9 -129.65(17) . . . . ?
C1 Si1 C10 C9 -2.67(19) . . . . ?
C9 C10 C11 C12 -2.2(3) . . . . ?
Si1 C10 C11 C12 171.09(19) . . . . ?
C10 C11 C12 C13 -0.3(4) . . . . ?
C11 C12 C13 C14 2.0(4) . . . . ?
C12 C13 C14 C9 -1.2(4) . . . . ?
C10 C9 C14 C13 -1.5(3) . . . . ?
P1 C9 C14 C13 -179.80(18) . . . . ?
C1 P1 C15 C16 -78.5(2) . . . . ?
C9 P1 C15 C16 35.2(2) . . . . ?
C21 P1 C15 C16 150.52(19) . . . . ?
C1 P1 C15 C20 100.2(2) . . . . ?
C9 P1 C15 C20 -146.09(19) . . . . ?
C21 P1 C15 C20 -30.8(2) . . . . ?
C20 C15 C16 C17 0.0(4) . . . . ?
P1 C15 C16 C17 178.7(2) . . . . ?
C15 C16 C17 C18 -0.6(4) . . . . ?
C16 C17 C18 C19 0.8(4) . . . . ?
C17 C18 C19 C20 -0.4(4) . . . . ?
C18 C19 C20 C15 -0.2(4) . . . . ?
C16 C15 C20 C19 0.4(4) . . . . ?
P1 C15 C20 C19 -178.26(18) . . . . ?
C1 P1 C21 C26 -25.6(2) . . . . ?
C9 P1 C21 C26 -137.15(19) . . . . ?
C15 P1 C21 C26 107.8(2) . . . . ?
C1 P1 C21 C22 150.9(2) . . . . ?
C9 P1 C21 C22 39.3(2) . . . . ?
C15 P1 C21 C22 -75.7(2) . . . . ?
C26 C21 C22 C23 1.5(4) . . . . ?
P1 C21 C22 C23 -174.96(19) . . . . ?
C21 C22 C23 C24 -0.6(4) . . . . ?
C22 C23 C24 C25 -1.0(4) . . . . ?
C23 C24 C25 C26 1.7(4) . . . . ?
C22 C21 C26 C25 -0.9(4) . . . . ?
P1 C21 C26 C25 175.70(19) . . . . ?
C24 C25 C26 C21 -0.7(4) . . . . ?
C38 N2 C27 N1 -161.4(2) . . . . ?
C38 N2 C27 C28 8.9(4) . . . . ?
C34 N1 C27 N2 -129.8(2) . . . . ?
Si1 N1 C27 N2 41.8(2) . . . . ?
C34 N1 C27 C28 58.8(3) . . . . ?
Si1 N1 C27 C28 -129.59(18) . . . . ?
N2 C27 C28 C33 66.3(3) . . . . ?
N1 C27 C28 C33 -123.5(3) . . . . ?
N2 C27 C28 C29 -111.5(3) . . . . ?
N1 C27 C28 C29 58.6(3) . . . . ?
C33 C28 C29 C30 -3.1(4) . . . . ?
C27 C28 C29 C30 174.8(2) . . . . ?
C28 C29 C30 C31 0.9(4) . . . . ?
C29 C30 C31 C32 2.0(4) . . . . ?
C30 C31 C32 C33 -2.6(4) . . . . ?
C31 C32 C33 C28 0.4(4) . . . . ?
C29 C28 C33 C32 2.5(4) . . . . ?
C27 C28 C33 C32 -175.3(2) . . . . ?
C27 N1 C34 C35 150.7(2) . . . . ?
Si1 N1 C34 C35 -19.2(3) . . . . ?
C27 N1 C34 C36 -87.8(3) . . . . ?
Si1 N1 C34 C36 102.2(3) . . . . ?
C27 N1 C34 C37 34.4(3) . . . . ?
Si1 N1 C34 C37 -135.5(2) . . . . ?
C27 N2 C38 C41 173.9(2) . . . . ?
C27 N2 C38 C39 56.4(3) . . . . ?
C27 N2 C38 C40 -68.8(3) . . . . ?

#

_refine_diff_density_max         0.426
_refine_diff_density_min         -0.259
_refine_diff_density_rms         0.040
######### additional information out of the cif_od #######  
_audit_creation_date             2022-04-25
_cell_oxdiff_length_a            9.86533(8)
_cell_oxdiff_length_b            10.66896(8)
_cell_oxdiff_length_c            17.54476(14)
_cell_oxdiff_angle_alpha         89.9968(6)
_cell_oxdiff_angle_beta          94.7868(7)
_cell_oxdiff_angle_gamma         90.0044(6)
_cell_oxdiff_volume              1840.19(2)
_cell_oxdiff_measurement_reflns_used 43659
loop_
_exptl_crystal_face_index_h
_exptl_crystal_face_index_k
_exptl_crystal_face_index_l
_exptl_crystal_face_perp_dist
-1 -2 11 0.0288
-5 1 -5 0.0898
0 2 -11 0.0383
6 -1 1 0.0800
-3 -1 10 0.0564
-3 3 9 0.0685
0 6 -6 0.0379
3 -3 -9 0.0624
0 -6 6 0.0546
0 4 9 0.0459
1 -2 -11 0.0457
0 -4 -9 0.0561
5 3 5 0.0639
0 0 11 0.0320
0 0 -11 0.0383
-5 -3 -5 0.1110
-2 -1 -2 0.1110
2 -2 1 0.0577

#

loop_
_exptl_oxdiff_crystal_face_indexfrac_h
_exptl_oxdiff_crystal_face_indexfrac_k
_exptl_oxdiff_crystal_face_indexfrac_l
_exptl_oxdiff_crystal_face_x
_exptl_oxdiff_crystal_face_y
_exptl_oxdiff_crystal_face_z
-0.6144 -2.0521 10.8753 0.0746 0.3084 -0.9483
-5.2517 1.4820 -5.2436 -0.2289 -0.9553 0.1870
-0.0154 2.0962 -10.8140 -0.0960 -0.3977 0.9125
6.2632 -0.7646 1.0764 0.2273 0.9500 0.2142
-2.6829 -1.5000 10.4053 0.0341 -0.0250 -0.9991
-3.3069 3.2194 8.6532 0.5502 -0.4208 -0.7212
0.2294 5.9898 -5.7153 0.5848 -0.4489 0.6756
3.3206 -2.5519 -9.2497 -0.4842 0.3702 0.7928
-0.2421 -5.9779 5.7490 -0.5828 0.4474 -0.6784
0.0244 4.4610 8.6774 0.8635 -0.0215 -0.5038
1.1384 -2.3262 -10.6665 -0.6036 0.0146 0.7971
0.0036 -4.4176 -8.7409 -0.8588 0.0214 0.5118
4.8688 2.8888 4.9279 0.7598 0.6498 -0.0205
0.0733 -0.1671 11.3339 0.3629 0.3118 -0.8781
-0.0492 0.1820 -11.3373 -0.3600 -0.3093 0.8802
-4.8567 -2.8805 -4.9737 -0.7597 -0.6498 0.0249
-1.9969 -1.0023 -1.9957 -0.2874 -0.2760 0.0132
1.9978 -1.9971 1.0076 -0.1295 0.4179 -0.0480

#

_oxdiff_exptl_absorpt_empirical_full_min 0.748
_oxdiff_exptl_absorpt_empirical_full_max 1.698
_oxdiff_exptl_absorpt_empirical_details 
;
Empirical correction (ABSPACK) includes:
- Absorption correction using spherical harmonics
- Frame scaling
;
_diffrn_ambient_environment      N~2~
_diffrn_source_type              'PhotonJet (Cu) X-ray Source'
_diffrn_radiation_probe          x-ray
_diffrn_radiation_monochromator  mirror
_diffrn_measurement_device       'four-circle diffractometer'
_diffrn_detector                 'Hybrid Pixel Array Detector'
_diffrn_detector_type            HyPix
_diffrn_reflns_av_sigmaI/netI    0.0605
_diffrn_orient_matrix_type       
'CrysAlisPro convention (1999,Acta A55,543-557)'
_diffrn_orient_matrix_UB_11      0.0461259000
_diffrn_orient_matrix_UB_12      0.1279441000
_diffrn_orient_matrix_UB_13      0.0336111000
_diffrn_orient_matrix_UB_21      0.1404443000
_diffrn_orient_matrix_UB_22      -0.0557358000
_diffrn_orient_matrix_UB_23      0.0257765000
_diffrn_orient_matrix_UB_31      0.0520051000
_diffrn_orient_matrix_UB_32      0.0370705000
_diffrn_orient_matrix_UB_33      -0.0772664000
_diffrn_measurement_details      
;
List of Runs (angles in degrees, time in seconds):

  # Type    Start    End  Width  t~exp~   \w     \q     \k     \f   Frames
#--------------------------------------------------------------------------
  1  \w   -120.00 -34.00   0.50    0.20    --  -47.28 -38.00 -40.00  172
  2  \w    -40.00  26.00   0.50    0.20    --  -47.28  38.00 114.00  132
  3  \w     35.00 120.00   0.50    0.20    --   47.28  38.00 114.00  170
  4  \w    -26.00  46.00   0.50    0.20    --   47.28 -38.00 -40.00  144
  5  \w   -165.00 -78.00   0.50    0.80    --  -91.75 -38.00 -40.00  174
  6  \w     93.00 178.00   0.50    0.80    --  105.91  38.00 114.00  170
  7  \w   -119.00 -73.00   0.50    0.20    --  -47.28-125.00 -60.00   92
  8  \w   -119.00 -73.00   0.50    0.20    --  -47.28-125.00 120.00   92
  9  \w    -40.00  26.00   0.50    0.20    --  -47.28  38.00-120.00  132
 10  \w    -40.00  26.00   0.50    0.20    --  -47.28  38.00-180.00  132
 11  \w   -119.00 -73.00   0.50    0.20    --  -47.28-125.00 -90.00   92
 12  \w     34.00  95.00   0.50    0.20    --   47.28-125.00   0.00  122
 13  \w    -48.00 -20.00   0.50    0.80    --  -91.75  45.00-150.00   56
 14  \w    -48.00 -20.00   0.50    0.80    --  -91.75  45.00 -90.00   56
 15  \w   -166.00 -78.00   0.50    0.80    --  -91.75 -15.00  30.00  176
 16  \w    -68.00 -19.00   0.50    0.80    --  -91.75  61.00 -60.00   98
 17  \w    -85.00 -19.00   0.50    0.80    --  -91.75 125.00  30.00  132
 18  \w    -48.00 -20.00   0.50    0.80    --  -91.75  45.00 -60.00   56
 19  \w   -163.00 -77.00   0.50    0.80    --  -91.75 -56.00-165.16  172
 20  \w    -85.00 -19.00   0.50    0.80    --  -91.75 125.00-180.00  132
 21  \w    -48.00 -20.00   0.50    0.80    --  -91.75  45.00 120.00   56
 22  \w     93.00 178.00   0.50    0.80    --  105.91  45.00  30.00  170
 23  \w     33.00 108.00   0.50    0.80    --  105.91 -77.00 -30.00  150
 24  \w     33.00 106.00   0.50    0.80    --  105.91 -94.00 120.00  146
 25  \w     34.00 112.00   0.50    0.80    --  105.91-125.00  30.00  156
 26  \w     33.00  74.00   0.50    0.80    --  105.91 -61.00 120.00   82
 27  \w     34.00 112.00   0.50    0.80    --  105.91-125.00-150.00  156
 28  \w     34.00 112.00   0.50    0.80    --  105.91-125.00 -90.00  156
 29  \w     33.00  74.00   0.50    0.80    --  105.91 -61.00 -30.00   82
 30  \w     33.00  74.00   0.50    0.80    --  105.91 -61.00-180.00   82
 31  \w     34.00 112.00   0.50    0.80    --  105.91-125.00 -30.00  156
 32  \w     33.00 106.00   0.50    0.80    --  105.91 -96.00  46.18  146
 33  \w     33.00  74.00   0.50    0.80    --  105.91 -61.00 -60.00   82
 34  \w     33.00  74.00   0.50    0.80    --  105.91 -61.00  90.00   82
 35  \w     93.00 178.00   0.50    0.80    --  105.91  45.00-180.00  170
 36  \w     33.00  74.00   0.50    0.80    --  105.91 -61.00-120.00   82
 37  \w     33.00 106.00   0.50    0.80    --  105.91 -94.00  90.00  146
 38  \w     33.00 106.00   0.50    0.80    --  105.91 -94.00  60.00  146
 39  \w   -119.00 -25.00   0.50    0.20    --  -47.28 -77.00  60.00  188
 40  \w   -119.00 -32.00   0.50    0.20    --  -47.28 -57.00 150.00  174
 41  \w   -119.00 -25.00   0.50    0.20    --  -47.28 -77.00 120.00  188
 42  \w   -119.00 -25.00   0.50    0.20    --  -47.28 -77.00-120.00  188
 43  \w   -119.00 -32.00   0.50    0.20    --  -47.28 -57.00 -90.00  174
 44  \w     25.00 119.00   0.50    0.20    --   47.28  77.00-180.00  188
 45  \w     25.00 119.00   0.50    0.20    --   47.28  77.00   0.00  188
 46  \w     25.00 119.00   0.50    0.20    --   47.28  77.00-120.00  188
 47  \w     25.00 119.00   0.50    0.20    --   47.28  77.00 -60.00  188
 48  \w   -163.00 -74.00   0.50    0.80    --  -91.75 -64.00-126.42  178
 49  \w   -163.00 -70.00   0.50    0.80    --  -91.75 -74.00  19.63  186
 50  \w   -163.00 -69.00   0.50    0.80    --  -91.75 -77.00 150.00  188
 51  \w   -163.00 -70.00   0.50    0.80    --  -91.75 -74.00 -49.87  186
 52  \w   -163.00 -69.00   0.50    0.80    --  -91.75 -76.00  70.69  188
 53  \w   -163.00 -69.00   0.50    0.80    --  -91.75 -76.00 -70.88  188
 54  \w   -163.00 -74.00   0.50    0.80    --  -91.75 -64.00 -98.79  178
 55  \w   -163.00 -69.00   0.50    0.80    --  -91.75 -77.00  43.18  188
 56  \w   -163.00 -69.00   0.50    0.80    --  -91.75 -77.00-180.00  188
 57  \w   -163.00 -71.00   0.50    0.80    --  -91.75 -72.00 -27.68  184
 58  \w   -163.00 -71.00   0.50    0.80    --  -91.75 -71.00 100.89  184
;
_diffrn_oxdiff_digest_frames     
;
01bea40c6f59478fabc58de725c1a6b01f08448c247
;
_diffrn_oxdiff_digest_hkl        
;
01e26f5776cfa529c6884a56d09d417a853467
;
_reflns_odcompleteness_completeness 100.00
_reflns_odcompleteness_theta     66.97
_reflns_odcompleteness_iscentric 1
_chemical_oxdiff_formula         'C30 H40 N2 O2 Si1 P1 S1'


_shelx_res_file                  
;
TITL MAS-002_auto_a.res in P2(1)
    MAS-002_auto_a.res
    created by SHELXL-2019/3 at 11:59:59 on 12-Apr-2024
REM Old TITL MAS-002_auto in P2(1)
REM SHELXT solution in P2(1): R1 0.076, Rweak 0.027, Alpha 0.003
REM <I/s>   2.258 for    6 systematic absences,  Orientation as input
REM Flack x =  0.074 ( 0.005 ) from  3301 Parsons' quotients
REM Formula found by SHELXT:  C41 N2 O2 P S2
CELL  1.54184   9.8655  10.6697  17.5437   90.000   94.805   90.000
ZERR    2.000   0.0001   0.0001   0.0001    0.000    0.001    0.000
LATT -1
SYMM -X, 1/2+Y, -Z
SFAC C H N O SI P S
UNIT 82 90 4 4 2 2 2
ACTA
TEMP -173
SIZE 0.07 0.12 0.21
L.S. 10
OMIT -4 136
BOND
BOND $H
CONF
LIST 4
FMAP 2
PLAN 20
WGHT    0.049200    0.407300
FVAR       0.70149
S1    7    0.299764    0.716743    0.675189    11.00000    0.01925    0.01691 =
         0.02807   -0.00056    0.00454    0.00226
P1    6    0.590148    0.642910    0.679617    11.00000    0.01777    0.01470 =
         0.02362    0.00013    0.00515    0.00020
SI1   5    0.408215    0.473763    0.758115    11.00000    0.01745    0.01658 =
         0.02277   -0.00011    0.00524   -0.00006
O1    4    0.353051    0.832922    0.646786    11.00000    0.02913    0.01729 =
         0.03719    0.00210    0.00239    0.00088
N1    3    0.356362    0.475019    0.851169    11.00000    0.01995    0.01954 =
         0.02569   -0.00036    0.00553   -0.00240
C1    1    0.429915    0.624686    0.709453    11.00000    0.01952    0.01714 =
         0.02555    0.00021    0.00503    0.00107
O2    4    0.199618    0.723432    0.731031    11.00000    0.02314    0.03052 =
         0.03444   -0.00425    0.00751    0.00473
N2    3    0.324969    0.264074    0.838329    11.00000    0.01923    0.02014 =
         0.02627    0.00135    0.00355   -0.00017
C2    1    0.214567    0.641108    0.594418    11.00000    0.01945    0.02083 =
         0.02999    0.00060    0.00277    0.00437
C3    1    0.249342    0.666800    0.520986    11.00000    0.02639    0.02387 =
         0.03222    0.00580    0.00363    0.00256
AFIX  43
H3    2    0.317300    0.727416    0.513093    11.00000   -1.20000
AFIX   0
C4    1    0.184126    0.603282    0.458857    11.00000    0.03408    0.03368 =
         0.02695    0.00504    0.00322    0.00533
AFIX  43
H4    2    0.208831    0.620625    0.408743    11.00000   -1.20000
AFIX   0
C5    1    0.082913    0.514429    0.469052    11.00000    0.02810    0.03009 =
         0.03284   -0.00117   -0.00050    0.00505
C6    1    0.049650    0.490857    0.542854    11.00000    0.02124    0.03075 =
         0.03610   -0.00161    0.00415   -0.00204
AFIX  43
H6    2   -0.018846    0.430765    0.550736    11.00000   -1.20000
AFIX   0
C7    1    0.113404    0.552399    0.605497    11.00000    0.02137    0.02782 =
         0.02878    0.00035    0.00663    0.00022
AFIX  43
H7    2    0.088726    0.534592    0.655557    11.00000   -1.20000
AFIX   0
C8    1    0.013211    0.444604    0.402443    11.00000    0.04252    0.04765 =
         0.03490   -0.00447   -0.00287   -0.00353
AFIX 137
H8A   2    0.050367    0.471803    0.355069    11.00000   -1.50000
H8B   2   -0.084624    0.462048    0.399344    11.00000   -1.50000
H8C   2    0.028440    0.354431    0.409484    11.00000   -1.50000
AFIX   0
C9    1    0.662161    0.490307    0.700876    11.00000    0.02031    0.01622 =
         0.02363   -0.00197    0.00262   -0.00030
C10   1    0.582725    0.411492    0.743273    11.00000    0.02048    0.01859 =
         0.02292   -0.00247    0.00345    0.00116
C11   1    0.634762    0.292610    0.763342    11.00000    0.02324    0.02035 =
         0.02770    0.00385    0.00415    0.00047
AFIX  43
H11   2    0.584921    0.238256    0.793544    11.00000   -1.20000
AFIX   0
C12   1    0.759090    0.253640    0.739288    11.00000    0.02322    0.02108 =
         0.03534    0.00182    0.00349    0.00460
AFIX  43
H12   2    0.793577    0.173058    0.753442    11.00000   -1.20000
AFIX   0
C13   1    0.833248    0.331916    0.694639    11.00000    0.02035    0.02248 =
         0.03055   -0.00170    0.00496    0.00281
AFIX  43
H13   2    0.916468    0.303612    0.677083    11.00000   -1.20000
AFIX   0
C14   1    0.785519    0.451042    0.675874    11.00000    0.02197    0.02043 =
         0.02587   -0.00039    0.00686   -0.00156
AFIX  43
H14   2    0.836450    0.505379    0.646247    11.00000   -1.20000
AFIX   0
C15   1    0.607636    0.674419    0.579696    11.00000    0.01799    0.01863 =
         0.02690    0.00050    0.00469    0.00155
C16   1    0.595191    0.575870    0.527382    11.00000    0.03011    0.01781 =
         0.03227   -0.00002    0.00664   -0.00277
AFIX  43
H16   2    0.579621    0.493149    0.544681    11.00000   -1.20000
AFIX   0
C17   1    0.605424    0.598073    0.450406    11.00000    0.04063    0.02319 =
         0.02738   -0.00420    0.00501   -0.00068
AFIX  43
H17   2    0.597786    0.530731    0.414881    11.00000   -1.20000
AFIX   0
C18   1    0.626954    0.719507    0.425298    11.00000    0.03713    0.02979 =
         0.02266    0.00324    0.00684   -0.00144
AFIX  43
H18   2    0.632828    0.735034    0.372356    11.00000   -1.20000
AFIX   0
C19   1    0.639896    0.817922    0.476750    11.00000    0.02803    0.02191 =
         0.03100    0.00435    0.00482   -0.00185
AFIX  43
H19   2    0.655167    0.900431    0.459002    11.00000   -1.20000
AFIX   0
C20   1    0.630639    0.796549    0.554354    11.00000    0.02199    0.01862 =
         0.02853   -0.00052    0.00390   -0.00105
AFIX  43
H20   2    0.639805    0.863974    0.589777    11.00000   -1.20000
AFIX   0
C21   1    0.694936    0.758245    0.733570    11.00000    0.02297    0.01913 =
         0.02267    0.00218    0.00415   -0.00220
C22   1    0.836769    0.748108    0.742506    11.00000    0.02224    0.02291 =
         0.02984   -0.00090    0.00645    0.00108
AFIX  43
H22   2    0.880888    0.683513    0.716696    11.00000   -1.20000
AFIX   0
C23   1    0.913374    0.831674    0.788765    11.00000    0.02011    0.02827 =
         0.03311    0.00010    0.00394   -0.00052
AFIX  43
H23   2    1.009586    0.823809    0.794953    11.00000   -1.20000
AFIX   0
C24   1    0.849460    0.926674    0.825962    11.00000    0.02663    0.02122 =
         0.02832    0.00159    0.00095   -0.00462
AFIX  43
H24   2    0.901735    0.983140    0.858339    11.00000   -1.20000
AFIX   0
C25   1    0.709263    0.939345    0.815946    11.00000    0.02779    0.02004 =
         0.03102   -0.00375    0.00631    0.00155
AFIX  43
H25   2    0.665844    1.005888    0.840406    11.00000   -1.20000
AFIX   0
C26   1    0.631953    0.854908    0.770183    11.00000    0.02099    0.02109 =
         0.03243    0.00067    0.00462   -0.00050
AFIX  43
H26   2    0.535805    0.863386    0.763956    11.00000   -1.20000
AFIX   0
C27   1    0.279390    0.366167    0.864509    11.00000    0.02101    0.02190 =
         0.01997    0.00230    0.00427   -0.00119
C28   1    0.144762    0.387250    0.897024    11.00000    0.01969    0.02244 =
         0.02504   -0.00314    0.00419   -0.00301
C29   1    0.048903    0.461941    0.855578    11.00000    0.02484    0.02857 =
         0.02696   -0.00094    0.00434   -0.00074
AFIX  43
H29   2    0.072798    0.503115    0.810596    11.00000   -1.20000
AFIX   0
C30   1   -0.080563    0.476955    0.879032    11.00000    0.02364    0.03775 =
         0.03257   -0.00410    0.00173    0.00546
AFIX  43
H30   2   -0.145399    0.527122    0.849875    11.00000   -1.20000
AFIX   0
C31   1   -0.115522    0.418205    0.945599    11.00000    0.02182    0.04328 =
         0.03418   -0.00922    0.00850   -0.00338
AFIX  43
H31   2   -0.205116    0.426042    0.961102    11.00000   -1.20000
AFIX   0
C32   1   -0.019134    0.348321    0.989087    11.00000    0.02880    0.03696 =
         0.02784   -0.00509    0.01130   -0.00578
AFIX  43
H32   2   -0.041657    0.311124    1.035578    11.00000   -1.20000
AFIX   0
C33   1    0.110441    0.332472    0.964893    11.00000    0.02382    0.02696 =
         0.02717   -0.00172    0.00556   -0.00312
AFIX  43
H33   2    0.175904    0.284045    0.994794    11.00000   -1.20000
AFIX   0
C34   1    0.398895    0.562197    0.915629    11.00000    0.02401    0.02888 =
         0.02550   -0.00731    0.00452   -0.00348
C35   1    0.530974    0.625551    0.899579    11.00000    0.03874    0.03981 =
         0.02779   -0.00723    0.00627   -0.01865
AFIX 137
H35A  2    0.599841    0.561714    0.891694    11.00000   -1.50000
H35B  2    0.562403    0.678550    0.943145    11.00000   -1.50000
H35C  2    0.516110    0.677368    0.853514    11.00000   -1.50000
AFIX   0
C36   1    0.291509    0.660607    0.926609    11.00000    0.04256    0.06263 =
         0.07791   -0.04975   -0.00944    0.01674
AFIX 137
H36A  2    0.280294    0.714198    0.881151    11.00000   -1.50000
H36B  2    0.319859    0.711868    0.971488    11.00000   -1.50000
H36C  2    0.204924    0.619401    0.934287    11.00000   -1.50000
AFIX   0
C37   1    0.428296    0.485841    0.989116    11.00000    0.05954    0.06214 =
         0.02761    0.00578   -0.00541   -0.03668
AFIX 137
H37A  2    0.344500    0.445014    1.002459    11.00000   -1.50000
H37B  2    0.462124    0.541684    1.030805    11.00000   -1.50000
H37C  2    0.497071    0.421985    0.981089    11.00000   -1.50000
AFIX   0
C38   1    0.248677    0.144667    0.823889    11.00000    0.02169    0.01976 =
         0.02955    0.00049    0.00427   -0.00175
C39   1    0.121376    0.166569    0.769618    11.00000    0.02841    0.02755 =
         0.04178   -0.00096   -0.00356   -0.00283
AFIX 137
H39A  2    0.146357    0.210974    0.723943    11.00000   -1.50000
H39B  2    0.056040    0.217029    0.795491    11.00000   -1.50000
H39C  2    0.080142    0.085741    0.754637    11.00000   -1.50000
AFIX   0
C40   1    0.211477    0.077417    0.896253    11.00000    0.03297    0.02563 =
         0.03707    0.00153    0.00650   -0.00333
AFIX 137
H40A  2    0.130041    0.116061    0.914454    11.00000   -1.50000
H40B  2    0.287133    0.084290    0.935949    11.00000   -1.50000
H40C  2    0.193420   -0.011189    0.884722    11.00000   -1.50000
AFIX   0
C41   1    0.345691    0.059725    0.785050    11.00000    0.03114    0.02480 =
         0.04100   -0.00524    0.00868   -0.00188
AFIX 137
H41A  2    0.298858   -0.018194    0.769206    11.00000   -1.50000
H41B  2    0.424500    0.040400    0.820887    11.00000   -1.50000
H41C  2    0.376255    0.102210    0.740021    11.00000   -1.50000
AFIX   0
REM #####
H1    2    0.307667    0.409715    0.715589    11.00000    0.03464
HKLF 4


REM  MAS-002_auto_a.res in P2(1)
REM wR2 = 0.0734, GooF = S = 1.015, Restrained GooF = 1.014 for all data
REM R1 = 0.0276 for 6585 Fo > 4sig(Fo) and 0.0280 for all 6680 data
REM 444 parameters refined using 1 restraints

END

WGHT      0.0492      0.4070

REM Highest difference peak  0.426,  deepest hole -0.259,  1-sigma level  0.040
Q1    1   0.5976  0.6615  0.6263  11.00000  0.05    0.43
Q2    1   0.3946  0.4752  0.8151  11.00000  0.05    0.39
Q3    1   0.2880  0.7209  0.7311  11.00000  0.05    0.29
Q4    1   0.2804  0.6983  0.6204  11.00000  0.05    0.28
Q5    1   0.3590  0.5483  0.9839  11.00000  0.05    0.25
Q6    1   0.3187  0.7129  0.8893  11.00000  0.05    0.21
Q7    1   0.5594  0.6140  0.8499  11.00000  0.05    0.20
Q8    1   0.3990  0.4544  0.7010  11.00000  0.05    0.19
Q9    1   0.6421  0.6960  0.7153  11.00000  0.05    0.19
Q10   1   0.1171  0.3462  0.9137  11.00000  0.05    0.17
Q11   1   0.2506  0.6467  0.5625  11.00000  0.05    0.17
Q12   1   0.0962  0.4805  0.5123  11.00000  0.05    0.17
Q13   1   0.8019  0.4751  0.6127  11.00000  0.05    0.16
Q14   1   0.3790  0.5268  0.8755  11.00000  0.05    0.16
Q15   1  -0.0882  0.4671  0.9235  11.00000  0.05    0.15
Q16   1   0.6612  0.8559  0.8246  11.00000  0.05    0.15
Q17   1   0.6410  0.4606  0.7400  11.00000  0.05    0.15
Q18   1   0.6013  0.8239  0.5165  11.00000  0.05    0.15
Q19   1   0.4808  0.6360  0.6541  11.00000  0.05    0.15
Q20   1   0.4400  0.5889  0.7455  11.00000  0.05    0.15
;
_shelx_res_checksum              50732
####################################################################### 
# 
# This file contains crystal structure data downloaded from the 
# Cambridge Structural Database (CSD) hosted by the Cambridge 
# Crystallographic Data Centre (CCDC).
# 
# Full information about CCDC data access policies and citation 
# guidelines are available at http://www.ccdc.cam.ac.uk/access/V1 
# 
# Audit and citation data items may have been added by the CCDC. 
# Please retain this information to preserve the provenance of 
# this file and to allow appropriate attribution of the data. 
# 
#######################################################################

data_MAS-014_auto_a
_database_code_depnum_ccdc_archive 'CCDC 2366469'
loop_
_audit_author_name
_audit_author_address
'Kai-Stephan Feichtner'
;Ruhr Universitaet Bochum
Germany
;
_audit_update_record             
;
2024-06-28 deposited with the CCDC.	2025-03-27 downloaded from the CCDC.
;
#

_audit_creation_method           SHELXL-2019/3
_shelx_SHELXL_version_number     2019/3
_chemical_name_systematic        ?
_chemical_name_common            ?
_chemical_melting_point          ?
_chemical_formula_moiety         'C36 H38 N3 P S2 Si'
_chemical_formula_sum            'C36 H38 N3 P S2 Si'
_chemical_formula_weight         635.87
loop_
_atom_type_symbol
_atom_type_description
_atom_type_scat_dispersion_real
_atom_type_scat_dispersion_imag
_atom_type_scat_source
C C 0.0181 0.0091 'International Tables Vol C Tables 4.2.6.8 and 6.1.1.4'
H H 0.0000 0.0000 'International Tables Vol C Tables 4.2.6.8 and 6.1.1.4'
N N 0.0311 0.0180 'International Tables Vol C Tables 4.2.6.8 and 6.1.1.4'
Si Si 0.2541 0.3302 'International Tables Vol C Tables 4.2.6.8 and 6.1.1.4'
P P 0.2955 0.4335 'International Tables Vol C Tables 4.2.6.8 and 6.1.1.4'
S S 0.3331 0.5567 'International Tables Vol C Tables 4.2.6.8 and 6.1.1.4'

#

_space_group_crystal_system      monoclinic
_space_group_IT_number           14
_space_group_name_H-M_alt        'P 21/c'
_space_group_name_Hall           '-P 2ybc'
_shelx_space_group_comment       
;
The symmetry employed for this shelxl refinement is uniquely defined
by the following loop, which should always be used as a source of
symmetry information in preference to the above space-group names.
They are only intended as comments.
;
loop_
_space_group_symop_operation_xyz
'x, y, z'
'-x, y+1/2, -z+1/2'
'-x, -y, -z'
'x, -y-1/2, z-1/2'

#

_cell_length_a                   14.81430(10)
_cell_length_b                   14.40780(10)
_cell_length_c                   17.4032(2)
_cell_angle_alpha                90
_cell_angle_beta                 114.3500(10)
_cell_angle_gamma                90
_cell_volume                     3384.13(6)
_cell_formula_units_Z            4
_cell_measurement_temperature    100(2)
_cell_measurement_reflns_used    29052
_cell_measurement_theta_min      3.2620
_cell_measurement_theta_max      76.3530
_exptl_crystal_description       block
_exptl_crystal_colour            red
_exptl_crystal_density_meas      ?
_exptl_crystal_density_method    ?
_exptl_crystal_density_diffrn    1.248
_exptl_crystal_F_000             1344
_exptl_transmission_factor_min   ?
_exptl_transmission_factor_max   ?
_exptl_crystal_size_max          0.207
_exptl_crystal_size_mid          0.143
_exptl_crystal_size_min          0.078
_exptl_absorpt_coefficient_mu    2.431
_shelx_estimated_absorpt_T_min   ?
_shelx_estimated_absorpt_T_max   ?
_exptl_absorpt_correction_type   multi-scan
_exptl_absorpt_correction_T_min  0.64035
_exptl_absorpt_correction_T_max  1.00000
_exptl_absorpt_process_details   
;
CrysAlisPro 1.171.41.93a (Rigaku Oxford Diffraction, 2020)
Empirical absorption correction using spherical harmonics,
implemented in SCALE3 ABSPACK scaling algorithm.
;
_exptl_absorpt_special_details   ?
_diffrn_ambient_temperature      100(2)
_diffrn_radiation_wavelength     1.54184
_diffrn_radiation_type           CuK\a
_diffrn_source                   'micro-focus sealed X-ray tube'
_diffrn_measurement_device_type  'XtaLAB Synergy, Dualflex, HyPix'
_diffrn_measurement_method       '\w scans'
_diffrn_detector_area_resol_mean 10.0000
_diffrn_reflns_number            45900
_diffrn_reflns_av_unetI/netI     0.0252
_diffrn_reflns_av_R_equivalents  0.0409
_diffrn_reflns_limit_h_min       -18
_diffrn_reflns_limit_h_max       18
_diffrn_reflns_limit_k_min       -18
_diffrn_reflns_limit_k_max       15
_diffrn_reflns_limit_l_min       -21
_diffrn_reflns_limit_l_max       21
_diffrn_reflns_theta_min         3.275
_diffrn_reflns_theta_max         76.881
_diffrn_reflns_theta_full        67.684
_diffrn_measured_fraction_theta_max 0.981
_diffrn_measured_fraction_theta_full 1.000
_diffrn_reflns_Laue_measured_fraction_max 0.981
_diffrn_reflns_Laue_measured_fraction_full 1.000
_diffrn_reflns_point_group_measured_fraction_max 0.981
_diffrn_reflns_point_group_measured_fraction_full 1.000
_reflns_number_total             7005
_reflns_number_gt                6443
_reflns_threshold_expression     'I > 2\s(I)'
_reflns_Friedel_coverage         0.000
_reflns_Friedel_fraction_max     .
_reflns_Friedel_fraction_full    .
_reflns_special_details          
;
 Reflections were merged by SHELXL according to the crystal
 class for the calculation of statistics and refinement.
 _reflns_Friedel_fraction is defined as the number of unique
 Friedel pairs measured divided by the number that would be
 possible theoretically, ignoring centric projections and
 systematic absences.
;
_computing_data_collection       'CrysAlisPro 1.171.41.93a (Rigaku OD, 2020)'
_computing_cell_refinement       'CrysAlisPro 1.171.41.93a (Rigaku OD, 2020)'
_computing_data_reduction        'CrysAlisPro 1.171.41.93a (Rigaku OD, 2020)'
_computing_structure_solution    'SHELXT 2018/2 (Sheldrick, 2018)'
_computing_structure_refinement  'SHELXL-2019/2 (Sheldrick, 2019)'
_computing_molecular_graphics    ?
_computing_publication_material  ?
_refine_special_details          ?
_refine_ls_structure_factor_coef Fsqd
_refine_ls_matrix_type           full
_refine_ls_weighting_scheme      calc
_refine_ls_weighting_details     
'w=1/[\s^2^(Fo^2^)+(0.0491P)^2^+1.5226P] where P=(Fo^2^+2Fc^2^)/3'
_atom_sites_solution_primary     dual
_atom_sites_solution_secondary   ?
_atom_sites_solution_hydrogens   geom
_refine_ls_hydrogen_treatment    constr
_refine_ls_extinction_method     none
_refine_ls_extinction_coef       .
_refine_ls_number_reflns         7005
_refine_ls_number_parameters     394
_refine_ls_number_restraints     0
_refine_ls_R_factor_all          0.0352
_refine_ls_R_factor_gt           0.0326
_refine_ls_wR_factor_ref         0.0913
_refine_ls_wR_factor_gt          0.0893
_refine_ls_goodness_of_fit_ref   1.051
_refine_ls_restrained_S_all      1.051
_refine_ls_shift/su_max          0.001
_refine_ls_shift/su_mean         0.000
loop_
_atom_site_label
_atom_site_type_symbol
_atom_site_fract_x
_atom_site_fract_y
_atom_site_fract_z
_atom_site_U_iso_or_equiv
_atom_site_adp_type
_atom_site_occupancy
_atom_site_site_symmetry_order
_atom_site_calc_flag
_atom_site_refinement_flags_posn
_atom_site_refinement_flags_adp
_atom_site_refinement_flags_occupancy
_atom_site_disorder_assembly
_atom_site_disorder_group
Si1 Si 0.70009(3) 0.38525(2) 0.77590(2) 0.01735(9) Uani 1 1 d . . . . .
N1 N 0.60753(10) 0.60876(9) 0.67061(10) 0.0381(3) Uani 1 1 d . . . . .
C1 C 0.74601(10) 0.49135(9) 0.74974(8) 0.0188(3) Uani 1 1 d . . . . .
S2 S 0.80233(3) 0.21770(3) 0.88505(2) 0.03057(10) Uani 1 1 d . . . . .
S1 S 0.79374(3) 0.24593(2) 0.71029(2) 0.02613(9) Uani 1 1 d . . . . .
P1 P 0.86326(2) 0.52021(2) 0.75988(2) 0.01607(9) Uani 1 1 d . . . . .
N2 N 0.56839(8) 0.37701(8) 0.71081(7) 0.0199(2) Uani 1 1 d . . . . .
C2 C 0.67092(10) 0.55675(9) 0.70627(9) 0.0236(3) Uani 1 1 d . . . . .
N3 N 0.63608(8) 0.40536(8) 0.84407(7) 0.0199(2) Uani 1 1 d . . . . .
C3 C 0.95449(9) 0.43715(9) 0.82229(8) 0.0175(2) Uani 1 1 d . . . . .
C4 C 0.97458(10) 0.42777(9) 0.90751(8) 0.0207(3) Uani 1 1 d . . . . .
H4 H 0.939006 0.463817 0.931463 0.025 Uiso 1 1 calc R U . . .
C5 C 1.04629(10) 0.36598(10) 0.95715(9) 0.0227(3) Uani 1 1 d . . . . .
H5 H 1.059783 0.359491 1.015188 0.027 Uiso 1 1 calc R U . . .
C6 C 1.09863(10) 0.31341(9) 0.92248(9) 0.0232(3) Uani 1 1 d . . . . .
H6 H 1.148046 0.271185 0.956833 0.028 Uiso 1 1 calc R U . . .
C7 C 1.07884(10) 0.32246(10) 0.83775(9) 0.0242(3) Uani 1 1 d . . . . .
H7 H 1.114405 0.286086 0.813998 0.029 Uiso 1 1 calc R U . . .
C8 C 1.00713(10) 0.38460(9) 0.78750(9) 0.0211(3) Uani 1 1 d . . . . .
H8 H 0.994040 0.391215 0.729549 0.025 Uiso 1 1 calc R U . . .
C9 C 0.90616(10) 0.63038(9) 0.81345(8) 0.0179(3) Uani 1 1 d . . . . .
C10 C 1.00791(10) 0.65001(10) 0.84899(8) 0.0206(3) Uani 1 1 d . . . . .
H10 H 1.053355 0.605939 0.844793 0.025 Uiso 1 1 calc R U . . .
C11 C 1.04246(10) 0.73363(10) 0.89030(8) 0.0224(3) Uani 1 1 d . . . . .
H11 H 1.111469 0.746596 0.914584 0.027 Uiso 1 1 calc R U . . .
C12 C 0.97603(11) 0.79831(10) 0.89609(8) 0.0227(3) Uani 1 1 d . . . . .
H12 H 0.999686 0.855705 0.924012 0.027 Uiso 1 1 calc R U . . .
C13 C 0.87520(11) 0.77938(10) 0.86122(9) 0.0225(3) Uani 1 1 d . . . . .
H13 H 0.830104 0.823937 0.865298 0.027 Uiso 1 1 calc R U . . .
C14 C 0.83978(10) 0.69525(9) 0.82022(8) 0.0203(3) Uani 1 1 d . . . . .
H14 H 0.770812 0.682132 0.797001 0.024 Uiso 1 1 calc R U . . .
C15 C 0.87076(10) 0.52787(9) 0.65891(8) 0.0190(3) Uani 1 1 d . . . . .
C16 C 0.94367(11) 0.57952(10) 0.64709(9) 0.0228(3) Uani 1 1 d . . . . .
H16 H 0.989525 0.615280 0.692148 0.027 Uiso 1 1 calc R U . . .
C17 C 0.94906(12) 0.57854(10) 0.56918(9) 0.0261(3) Uani 1 1 d . . . . .
H17 H 0.998624 0.613616 0.560903 0.031 Uiso 1 1 calc R U . . .
C18 C 0.88160(12) 0.52599(10) 0.50328(9) 0.0248(3) Uani 1 1 d . . . . .
H18 H 0.885248 0.525454 0.450048 0.030 Uiso 1 1 calc R U . . .
C19 C 0.80935(11) 0.47457(10) 0.51494(9) 0.0242(3) Uani 1 1 d . . . . .
H19 H 0.763536 0.438954 0.469742 0.029 Uiso 1 1 calc R U . . .
C20 C 0.80373(10) 0.47499(10) 0.59272(9) 0.0220(3) Uani 1 1 d . . . . .
H20 H 0.754388 0.439378 0.600829 0.026 Uiso 1 1 calc R U . . .
C21 C 0.54855(10) 0.39625(9) 0.77774(9) 0.0198(3) Uani 1 1 d . . . . .
C22 C 0.45044(10) 0.41052(10) 0.78010(9) 0.0218(3) Uani 1 1 d . . . . .
C23 C 0.40408(11) 0.49677(10) 0.75657(10) 0.0267(3) Uani 1 1 d . . . . .
H23 H 0.432329 0.543532 0.734841 0.032 Uiso 1 1 calc R U . . .
C24 C 0.31637(11) 0.51366(11) 0.76516(10) 0.0317(3) Uani 1 1 d . . . . .
H24 H 0.284143 0.571989 0.748978 0.038 Uiso 1 1 calc R U . . .
C25 C 0.27599(11) 0.44530(12) 0.79738(11) 0.0333(4) Uani 1 1 d . . . . .
H25 H 0.216856 0.457476 0.804469 0.040 Uiso 1 1 calc R U . . .
C26 C 0.32137(11) 0.35907(12) 0.81941(10) 0.0309(3) Uani 1 1 d . . . . .
H26 H 0.292545 0.312253 0.840564 0.037 Uiso 1 1 calc R U . . .
C27 C 0.40879(10) 0.34104(10) 0.81060(9) 0.0251(3) Uani 1 1 d . . . . .
H27 H 0.439719 0.281979 0.825224 0.030 Uiso 1 1 calc R U . . .
C28 C 0.50239(10) 0.34809(10) 0.62315(9) 0.0244(3) Uani 1 1 d . . . . .
C29 C 0.48379(14) 0.24393(12) 0.62389(11) 0.0389(4) Uani 1 1 d . . . . .
H29A H 0.443645 0.222731 0.566283 0.058 Uiso 1 1 calc R U . . .
H29B H 0.448518 0.231284 0.659598 0.058 Uiso 1 1 calc R U . . .
H29C H 0.547284 0.210926 0.646252 0.058 Uiso 1 1 calc R U . . .
C30 C 0.55781(11) 0.36863(11) 0.56802(9) 0.0282(3) Uani 1 1 d . . . . .
H30A H 0.517545 0.348644 0.510043 0.042 Uiso 1 1 calc R U . . .
H30B H 0.620912 0.334980 0.589932 0.042 Uiso 1 1 calc R U . . .
H30C H 0.570530 0.435437 0.568695 0.042 Uiso 1 1 calc R U . . .
C31 C 0.40509(12) 0.40200(14) 0.58760(11) 0.0395(4) Uani 1 1 d . . . . .
H31A H 0.368537 0.386865 0.527755 0.059 Uiso 1 1 calc R U . . .
H31B H 0.419062 0.468726 0.593735 0.059 Uiso 1 1 calc R U . . .
H31C H 0.365168 0.385015 0.618479 0.059 Uiso 1 1 calc R U . . .
C32 C 0.66035(10) 0.43014(10) 0.93368(9) 0.0235(3) Uani 1 1 d . . . . .
C33 C 0.60267(13) 0.51547(13) 0.94012(10) 0.0364(4) Uani 1 1 d . . . . .
H33A H 0.610080 0.565326 0.904848 0.055 Uiso 1 1 calc R U . . .
H33B H 0.628524 0.536286 0.998919 0.055 Uiso 1 1 calc R U . . .
H33C H 0.532406 0.499556 0.920745 0.055 Uiso 1 1 calc R U . . .
C34 C 0.64089(12) 0.34733(13) 0.97984(10) 0.0346(4) Uani 1 1 d . . . . .
H34A H 0.569568 0.334822 0.956812 0.052 Uiso 1 1 calc R U . . .
H34B H 0.665111 0.361574 1.040099 0.052 Uiso 1 1 calc R U . . .
H34C H 0.675548 0.292572 0.972158 0.052 Uiso 1 1 calc R U . . .
C35 C 0.77044(11) 0.45271(11) 0.97241(9) 0.0268(3) Uani 1 1 d . . . . .
H35A H 0.807865 0.398691 0.967420 0.040 Uiso 1 1 calc R U . . .
H35B H 0.791470 0.468438 1.032093 0.040 Uiso 1 1 calc R U . . .
H35C H 0.782924 0.505548 0.942675 0.040 Uiso 1 1 calc R U . . .
C36 C 0.77260(9) 0.27496(9) 0.79477(9) 0.0192(3) Uani 1 1 d . . . . .

#

loop_
_atom_site_aniso_label
_atom_site_aniso_U_11
_atom_site_aniso_U_22
_atom_site_aniso_U_33
_atom_site_aniso_U_23
_atom_site_aniso_U_13
_atom_site_aniso_U_12
Si1 0.01681(17) 0.01659(17) 0.01728(17) 0.00076(12) 0.00565(14) 0.00077(12)
N1 0.0286(7) 0.0219(6) 0.0464(8) -0.0010(6) -0.0021(6) 0.0029(5)
C1 0.0187(6) 0.0179(6) 0.0181(6) 0.0002(5) 0.0058(5) 0.0009(5)
S2 0.0406(2) 0.02389(18) 0.02373(19) 0.00525(13) 0.00973(16) 0.00815(15)
S1 0.03141(19) 0.02181(18) 0.03011(19) 0.00003(13) 0.01765(16) 0.00120(13)
P1 0.01843(16) 0.01538(16) 0.01384(16) -0.00019(11) 0.00609(13) 0.00013(11)
N2 0.0171(5) 0.0200(5) 0.0201(6) -0.0004(4) 0.0052(4) 0.0000(4)
C2 0.0218(7) 0.0177(6) 0.0266(7) -0.0019(5) 0.0050(6) -0.0027(5)
N3 0.0195(5) 0.0216(5) 0.0184(5) 0.0014(4) 0.0073(4) 0.0012(4)
C3 0.0174(6) 0.0157(6) 0.0184(6) -0.0011(5) 0.0065(5) -0.0022(5)
C4 0.0220(6) 0.0218(6) 0.0189(6) -0.0009(5) 0.0092(5) 0.0008(5)
C5 0.0249(7) 0.0231(7) 0.0187(6) 0.0025(5) 0.0074(5) -0.0006(5)
C6 0.0209(6) 0.0187(6) 0.0259(7) 0.0027(5) 0.0056(5) 0.0010(5)
C7 0.0240(7) 0.0226(7) 0.0274(7) -0.0018(5) 0.0120(6) 0.0032(5)
C8 0.0234(6) 0.0219(6) 0.0187(6) -0.0009(5) 0.0094(5) 0.0004(5)
C9 0.0225(6) 0.0172(6) 0.0130(6) -0.0001(5) 0.0063(5) -0.0023(5)
C10 0.0225(6) 0.0221(6) 0.0174(6) 0.0004(5) 0.0082(5) 0.0001(5)
C11 0.0237(7) 0.0260(7) 0.0166(6) -0.0004(5) 0.0074(5) -0.0053(5)
C12 0.0325(7) 0.0192(6) 0.0160(6) -0.0023(5) 0.0096(6) -0.0060(5)
C13 0.0287(7) 0.0195(6) 0.0184(6) -0.0009(5) 0.0089(6) 0.0019(5)
C14 0.0226(6) 0.0199(6) 0.0168(6) -0.0002(5) 0.0065(5) -0.0002(5)
C15 0.0236(6) 0.0174(6) 0.0158(6) 0.0019(5) 0.0080(5) 0.0036(5)
C16 0.0289(7) 0.0194(6) 0.0204(7) -0.0004(5) 0.0104(6) -0.0007(5)
C17 0.0348(8) 0.0221(7) 0.0263(7) 0.0027(6) 0.0175(6) 0.0011(6)
C18 0.0352(8) 0.0236(7) 0.0179(6) 0.0035(5) 0.0132(6) 0.0083(6)
C19 0.0260(7) 0.0257(7) 0.0168(6) -0.0013(5) 0.0048(5) 0.0057(5)
C20 0.0223(6) 0.0229(7) 0.0186(6) 0.0002(5) 0.0064(5) 0.0018(5)
C21 0.0200(6) 0.0147(6) 0.0236(7) 0.0024(5) 0.0080(5) 0.0011(5)
C22 0.0186(6) 0.0214(6) 0.0236(7) -0.0023(5) 0.0068(5) -0.0003(5)
C23 0.0239(7) 0.0230(7) 0.0307(8) 0.0000(6) 0.0087(6) 0.0021(6)
C24 0.0246(7) 0.0284(8) 0.0370(9) -0.0061(6) 0.0076(7) 0.0060(6)
C25 0.0206(7) 0.0425(9) 0.0372(9) -0.0112(7) 0.0124(6) -0.0008(6)
C26 0.0246(7) 0.0356(8) 0.0340(8) -0.0060(6) 0.0134(6) -0.0085(6)
C27 0.0229(7) 0.0233(7) 0.0275(7) -0.0025(6) 0.0088(6) -0.0029(5)
C28 0.0213(6) 0.0249(7) 0.0210(7) -0.0035(5) 0.0028(5) -0.0017(5)
C29 0.0469(10) 0.0296(8) 0.0353(9) -0.0075(7) 0.0121(8) -0.0154(7)
C30 0.0279(7) 0.0312(8) 0.0212(7) -0.0031(6) 0.0059(6) -0.0023(6)
C31 0.0246(8) 0.0576(11) 0.0266(8) -0.0042(7) 0.0007(6) 0.0096(7)
C32 0.0237(7) 0.0286(7) 0.0180(6) 0.0004(5) 0.0085(5) 0.0020(6)
C33 0.0366(9) 0.0435(10) 0.0268(8) -0.0067(7) 0.0106(7) 0.0128(7)
C34 0.0327(8) 0.0453(9) 0.0250(8) 0.0082(7) 0.0110(6) -0.0050(7)
C35 0.0262(7) 0.0313(8) 0.0211(7) -0.0036(6) 0.0079(6) -0.0016(6)
C36 0.0158(6) 0.0164(6) 0.0230(7) -0.0013(5) 0.0057(5) -0.0024(5)

#

_geom_special_details            
;
 All esds (except the esd in the dihedral angle between two l.s. planes)
 are estimated using the full covariance matrix.  The cell esds are taken
 into account individually in the estimation of esds in distances, angles
 and torsion angles; correlations between esds in cell parameters are only
 used when they are defined by crystal symmetry.  An approximate (isotropic)
 treatment of cell esds is used for estimating esds involving l.s. planes.
;
loop_
_geom_bond_atom_site_label_1
_geom_bond_atom_site_label_2
_geom_bond_distance
_geom_bond_site_symmetry_2
_geom_bond_publ_flag
Si1 C1 1.8063(14) . ?
Si1 N2 1.8115(12) . ?
Si1 N3 1.8216(12) . ?
Si1 C36 1.8697(14) . ?
Si1 C21 2.2639(14) . ?
N1 C2 1.161(2) . ?
C1 C2 1.4155(19) . ?
C1 P1 1.7229(13) . ?
S2 C36 1.6650(14) . ?
S1 C36 1.6776(14) . ?
P1 C3 1.7967(13) . ?
P1 C15 1.8092(13) . ?
P1 C9 1.8176(13) . ?
N2 C21 1.3425(18) . ?
N2 C28 1.4921(17) . ?
N3 C21 1.3405(18) . ?
N3 C32 1.4921(17) . ?
C3 C8 1.3918(19) . ?
C3 C4 1.3937(18) . ?
C4 C5 1.3823(19) . ?
C4 H4 0.9500 . ?
C5 C6 1.387(2) . ?
C5 H5 0.9500 . ?
C6 C7 1.386(2) . ?
C6 H6 0.9500 . ?
C7 C8 1.3889(19) . ?
C7 H7 0.9500 . ?
C8 H8 0.9500 . ?
C9 C14 1.3964(19) . ?
C9 C10 1.4021(19) . ?
C10 C11 1.388(2) . ?
C10 H10 0.9500 . ?
C11 C12 1.389(2) . ?
C11 H11 0.9500 . ?
C12 C13 1.388(2) . ?
C12 H12 0.9500 . ?
C13 C14 1.3947(19) . ?
C13 H13 0.9500 . ?
C14 H14 0.9500 . ?
C15 C16 1.395(2) . ?
C15 C20 1.3965(19) . ?
C16 C17 1.391(2) . ?
C16 H16 0.9500 . ?
C17 C18 1.394(2) . ?
C17 H17 0.9500 . ?
C18 C19 1.384(2) . ?
C18 H18 0.9500 . ?
C19 C20 1.390(2) . ?
C19 H19 0.9500 . ?
C20 H20 0.9500 . ?
C21 C22 1.4851(18) . ?
C22 C27 1.391(2) . ?
C22 C23 1.397(2) . ?
C23 C24 1.389(2) . ?
C23 H23 0.9500 . ?
C24 C25 1.385(2) . ?
C24 H24 0.9500 . ?
C25 C26 1.389(2) . ?
C25 H25 0.9500 . ?
C26 C27 1.390(2) . ?
C26 H26 0.9500 . ?
C27 H27 0.9500 . ?
C28 C31 1.526(2) . ?
C28 C29 1.527(2) . ?
C28 C30 1.527(2) . ?
C29 H29A 0.9800 . ?
C29 H29B 0.9800 . ?
C29 H29C 0.9800 . ?
C30 H30A 0.9800 . ?
C30 H30B 0.9800 . ?
C30 H30C 0.9800 . ?
C31 H31A 0.9800 . ?
C31 H31B 0.9800 . ?
C31 H31C 0.9800 . ?
C32 C35 1.521(2) . ?
C32 C33 1.528(2) . ?
C32 C34 1.531(2) . ?
C33 H33A 0.9800 . ?
C33 H33B 0.9800 . ?
C33 H33C 0.9800 . ?
C34 H34A 0.9800 . ?
C34 H34B 0.9800 . ?
C34 H34C 0.9800 . ?
C35 H35A 0.9800 . ?
C35 H35B 0.9800 . ?
C35 H35C 0.9800 . ?

#

loop_
_geom_angle_atom_site_label_1
_geom_angle_atom_site_label_2
_geom_angle_atom_site_label_3
_geom_angle
_geom_angle_site_symmetry_1
_geom_angle_site_symmetry_3
_geom_angle_publ_flag
C1 Si1 N2 108.56(6) . . ?
C1 Si1 N3 112.39(6) . . ?
N2 Si1 N3 72.66(5) . . ?
C1 Si1 C36 120.98(6) . . ?
N2 Si1 C36 116.54(6) . . ?
N3 Si1 C36 115.88(6) . . ?
C1 Si1 C21 115.03(6) . . ?
N2 Si1 C21 36.37(5) . . ?
N3 Si1 C21 36.31(5) . . ?
C36 Si1 C21 123.94(5) . . ?
C2 C1 P1 115.53(10) . . ?
C2 C1 Si1 113.80(10) . . ?
P1 C1 Si1 130.32(8) . . ?
C1 P1 C3 112.12(6) . . ?
C1 P1 C15 112.23(6) . . ?
C3 P1 C15 107.19(6) . . ?
C1 P1 C9 112.82(6) . . ?
C3 P1 C9 104.76(6) . . ?
C15 P1 C9 107.24(6) . . ?
C21 N2 C28 131.23(12) . . ?
C21 N2 Si1 90.49(8) . . ?
C28 N2 Si1 137.76(10) . . ?
N1 C2 C1 178.25(16) . . ?
C21 N3 C32 130.86(12) . . ?
C21 N3 Si1 90.12(8) . . ?
C32 N3 Si1 138.84(9) . . ?
C8 C3 C4 119.87(12) . . ?
C8 C3 P1 121.07(10) . . ?
C4 C3 P1 119.03(10) . . ?
C5 C4 C3 119.96(13) . . ?
C5 C4 H4 120.0 . . ?
C3 C4 H4 120.0 . . ?
C4 C5 C6 120.21(13) . . ?
C4 C5 H5 119.9 . . ?
C6 C5 H5 119.9 . . ?
C7 C6 C5 120.03(13) . . ?
C7 C6 H6 120.0 . . ?
C5 C6 H6 120.0 . . ?
C6 C7 C8 120.12(13) . . ?
C6 C7 H7 119.9 . . ?
C8 C7 H7 119.9 . . ?
C7 C8 C3 119.81(13) . . ?
C7 C8 H8 120.1 . . ?
C3 C8 H8 120.1 . . ?
C14 C9 C10 119.61(12) . . ?
C14 C9 P1 121.22(10) . . ?
C10 C9 P1 119.17(10) . . ?
C11 C10 C9 120.23(13) . . ?
C11 C10 H10 119.9 . . ?
C9 C10 H10 119.9 . . ?
C10 C11 C12 119.93(13) . . ?
C10 C11 H11 120.0 . . ?
C12 C11 H11 120.0 . . ?
C13 C12 C11 120.23(13) . . ?
C13 C12 H12 119.9 . . ?
C11 C12 H12 119.9 . . ?
C12 C13 C14 120.29(13) . . ?
C12 C13 H13 119.9 . . ?
C14 C13 H13 119.9 . . ?
C13 C14 C9 119.70(13) . . ?
C13 C14 H14 120.1 . . ?
C9 C14 H14 120.1 . . ?
C16 C15 C20 119.99(12) . . ?
C16 C15 P1 122.49(10) . . ?
C20 C15 P1 117.41(10) . . ?
C17 C16 C15 119.83(13) . . ?
C17 C16 H16 120.1 . . ?
C15 C16 H16 120.1 . . ?
C16 C17 C18 119.86(14) . . ?
C16 C17 H17 120.1 . . ?
C18 C17 H17 120.1 . . ?
C19 C18 C17 120.38(13) . . ?
C19 C18 H18 119.8 . . ?
C17 C18 H18 119.8 . . ?
C18 C19 C20 120.07(13) . . ?
C18 C19 H19 120.0 . . ?
C20 C19 H19 120.0 . . ?
C19 C20 C15 119.86(13) . . ?
C19 C20 H20 120.1 . . ?
C15 C20 H20 120.1 . . ?
N3 C21 N2 106.70(11) . . ?
N3 C21 C22 124.95(12) . . ?
N2 C21 C22 128.27(12) . . ?
N3 C21 Si1 53.58(7) . . ?
N2 C21 Si1 53.14(7) . . ?
C22 C21 Si1 175.99(10) . . ?
C27 C22 C23 120.68(13) . . ?
C27 C22 C21 120.27(12) . . ?
C23 C22 C21 118.91(13) . . ?
C24 C23 C22 119.53(14) . . ?
C24 C23 H23 120.2 . . ?
C22 C23 H23 120.2 . . ?
C25 C24 C23 119.87(14) . . ?
C25 C24 H24 120.1 . . ?
C23 C24 H24 120.1 . . ?
C24 C25 C26 120.46(14) . . ?
C24 C25 H25 119.8 . . ?
C26 C25 H25 119.8 . . ?
C25 C26 C27 120.24(15) . . ?
C25 C26 H26 119.9 . . ?
C27 C26 H26 119.9 . . ?
C26 C27 C22 119.19(14) . . ?
C26 C27 H27 120.4 . . ?
C22 C27 H27 120.4 . . ?
N2 C28 C31 112.56(12) . . ?
N2 C28 C29 108.08(12) . . ?
C31 C28 C29 111.11(14) . . ?
N2 C28 C30 107.03(11) . . ?
C31 C28 C30 108.02(13) . . ?
C29 C28 C30 109.96(13) . . ?
C28 C29 H29A 109.5 . . ?
C28 C29 H29B 109.5 . . ?
H29A C29 H29B 109.5 . . ?
C28 C29 H29C 109.5 . . ?
H29A C29 H29C 109.5 . . ?
H29B C29 H29C 109.5 . . ?
C28 C30 H30A 109.5 . . ?
C28 C30 H30B 109.5 . . ?
H30A C30 H30B 109.5 . . ?
C28 C30 H30C 109.5 . . ?
H30A C30 H30C 109.5 . . ?
H30B C30 H30C 109.5 . . ?
C28 C31 H31A 109.5 . . ?
C28 C31 H31B 109.5 . . ?
H31A C31 H31B 109.5 . . ?
C28 C31 H31C 109.5 . . ?
H31A C31 H31C 109.5 . . ?
H31B C31 H31C 109.5 . . ?
N3 C32 C35 105.47(11) . . ?
N3 C32 C33 111.61(12) . . ?
C35 C32 C33 108.99(13) . . ?
N3 C32 C34 110.22(12) . . ?
C35 C32 C34 109.49(12) . . ?
C33 C32 C34 110.90(13) . . ?
C32 C33 H33A 109.5 . . ?
C32 C33 H33B 109.5 . . ?
H33A C33 H33B 109.5 . . ?
C32 C33 H33C 109.5 . . ?
H33A C33 H33C 109.5 . . ?
H33B C33 H33C 109.5 . . ?
C32 C34 H34A 109.5 . . ?
C32 C34 H34B 109.5 . . ?
H34A C34 H34B 109.5 . . ?
C32 C34 H34C 109.5 . . ?
H34A C34 H34C 109.5 . . ?
H34B C34 H34C 109.5 . . ?
C32 C35 H35A 109.5 . . ?
C32 C35 H35B 109.5 . . ?
H35A C35 H35B 109.5 . . ?
C32 C35 H35C 109.5 . . ?
H35A C35 H35C 109.5 . . ?
H35B C35 H35C 109.5 . . ?
S2 C36 S1 129.13(8) . . ?
S2 C36 Si1 119.75(8) . . ?
S1 C36 Si1 111.06(7) . . ?

#

loop_
_geom_torsion_atom_site_label_1
_geom_torsion_atom_site_label_2
_geom_torsion_atom_site_label_3
_geom_torsion_atom_site_label_4
_geom_torsion
_geom_torsion_site_symmetry_1
_geom_torsion_site_symmetry_2
_geom_torsion_site_symmetry_3
_geom_torsion_site_symmetry_4
_geom_torsion_publ_flag
N2 Si1 C1 C2 17.89(12) . . . . ?
N3 Si1 C1 C2 -60.48(12) . . . . ?
C36 Si1 C1 C2 156.59(10) . . . . ?
C21 Si1 C1 C2 -20.79(12) . . . . ?
N2 Si1 C1 P1 -154.86(9) . . . . ?
N3 Si1 C1 P1 126.77(9) . . . . ?
C36 Si1 C1 P1 -16.16(13) . . . . ?
C21 Si1 C1 P1 166.46(8) . . . . ?
C2 C1 P1 C3 175.83(10) . . . . ?
Si1 C1 P1 C3 -11.52(12) . . . . ?
C2 C1 P1 C15 -63.45(12) . . . . ?
Si1 C1 P1 C15 109.19(10) . . . . ?
C2 C1 P1 C9 57.83(12) . . . . ?
Si1 C1 P1 C9 -129.52(9) . . . . ?
C1 Si1 N2 C21 -107.26(9) . . . . ?
N3 Si1 N2 C21 1.17(8) . . . . ?
C36 Si1 N2 C21 111.97(9) . . . . ?
C1 Si1 N2 C28 80.89(14) . . . . ?
N3 Si1 N2 C28 -170.69(15) . . . . ?
C36 Si1 N2 C28 -59.89(15) . . . . ?
C21 Si1 N2 C28 -171.86(18) . . . . ?
C1 Si1 N3 C21 102.25(9) . . . . ?
N2 Si1 N3 C21 -1.17(8) . . . . ?
C36 Si1 N3 C21 -112.81(9) . . . . ?
C1 Si1 N3 C32 -72.86(15) . . . . ?
N2 Si1 N3 C32 -176.28(15) . . . . ?
C36 Si1 N3 C32 72.08(15) . . . . ?
C21 Si1 N3 C32 -175.11(19) . . . . ?
C1 P1 C3 C8 116.32(11) . . . . ?
C15 P1 C3 C8 -7.27(13) . . . . ?
C9 P1 C3 C8 -121.00(11) . . . . ?
C1 P1 C3 C4 -65.71(12) . . . . ?
C15 P1 C3 C4 170.70(10) . . . . ?
C9 P1 C3 C4 56.97(12) . . . . ?
C8 C3 C4 C5 -0.4(2) . . . . ?
P1 C3 C4 C5 -178.35(10) . . . . ?
C3 C4 C5 C6 0.2(2) . . . . ?
C4 C5 C6 C7 -0.2(2) . . . . ?
C5 C6 C7 C8 0.5(2) . . . . ?
C6 C7 C8 C3 -0.6(2) . . . . ?
C4 C3 C8 C7 0.6(2) . . . . ?
P1 C3 C8 C7 178.51(11) . . . . ?
C1 P1 C9 C14 -18.82(13) . . . . ?
C3 P1 C9 C14 -141.05(11) . . . . ?
C15 P1 C9 C14 105.25(11) . . . . ?
C1 P1 C9 C10 160.77(10) . . . . ?
C3 P1 C9 C10 38.54(12) . . . . ?
C15 P1 C9 C10 -75.16(12) . . . . ?
C14 C9 C10 C11 -0.33(19) . . . . ?
P1 C9 C10 C11 -179.93(10) . . . . ?
C9 C10 C11 C12 -0.3(2) . . . . ?
C10 C11 C12 C13 0.5(2) . . . . ?
C11 C12 C13 C14 0.1(2) . . . . ?
C12 C13 C14 C9 -0.8(2) . . . . ?
C10 C9 C14 C13 0.88(19) . . . . ?
P1 C9 C14 C13 -179.53(10) . . . . ?
C1 P1 C15 C16 157.17(11) . . . . ?
C3 P1 C15 C16 -79.31(12) . . . . ?
C9 P1 C15 C16 32.74(13) . . . . ?
C1 P1 C15 C20 -26.68(12) . . . . ?
C3 P1 C15 C20 96.84(11) . . . . ?
C9 P1 C15 C20 -151.11(10) . . . . ?
C20 C15 C16 C17 0.3(2) . . . . ?
P1 C15 C16 C17 176.37(11) . . . . ?
C15 C16 C17 C18 0.0(2) . . . . ?
C16 C17 C18 C19 -0.1(2) . . . . ?
C17 C18 C19 C20 -0.1(2) . . . . ?
C18 C19 C20 C15 0.4(2) . . . . ?
C16 C15 C20 C19 -0.5(2) . . . . ?
P1 C15 C20 C19 -176.77(10) . . . . ?
C32 N3 C21 N2 177.32(13) . . . . ?
Si1 N3 C21 N2 1.57(10) . . . . ?
C32 N3 C21 C22 0.3(2) . . . . ?
Si1 N3 C21 C22 -175.41(12) . . . . ?
C32 N3 C21 Si1 175.74(16) . . . . ?
C28 N2 C21 N3 171.14(13) . . . . ?
Si1 N2 C21 N3 -1.58(10) . . . . ?
C28 N2 C21 C22 -12.0(2) . . . . ?
Si1 N2 C21 C22 175.27(13) . . . . ?
C28 N2 C21 Si1 172.73(16) . . . . ?
N3 C21 C22 C27 -79.99(18) . . . . ?
N2 C21 C22 C27 103.69(17) . . . . ?
N3 C21 C22 C23 95.80(17) . . . . ?
N2 C21 C22 C23 -80.52(19) . . . . ?
C27 C22 C23 C24 1.1(2) . . . . ?
C21 C22 C23 C24 -174.64(14) . . . . ?
C22 C23 C24 C25 0.4(2) . . . . ?
C23 C24 C25 C26 -1.5(2) . . . . ?
C24 C25 C26 C27 1.1(2) . . . . ?
C25 C26 C27 C22 0.5(2) . . . . ?
C23 C22 C27 C26 -1.5(2) . . . . ?
C21 C22 C27 C26 174.16(14) . . . . ?
C21 N2 C28 C31 42.2(2) . . . . ?
Si1 N2 C28 C31 -148.63(13) . . . . ?
C21 N2 C28 C29 -80.85(18) . . . . ?
Si1 N2 C28 C29 88.29(17) . . . . ?
C21 N2 C28 C30 160.75(14) . . . . ?
Si1 N2 C28 C30 -30.10(18) . . . . ?
C21 N3 C32 C35 -166.20(14) . . . . ?
Si1 N3 C32 C35 7.33(19) . . . . ?
C21 N3 C32 C33 -48.0(2) . . . . ?
Si1 N3 C32 C33 125.55(14) . . . . ?
C21 N3 C32 C34 75.72(18) . . . . ?
Si1 N3 C32 C34 -110.76(15) . . . . ?
C1 Si1 C36 S2 124.47(8) . . . . ?
N2 Si1 C36 S2 -99.90(9) . . . . ?
N3 Si1 C36 S2 -17.25(10) . . . . ?
C21 Si1 C36 S2 -58.39(10) . . . . ?
C1 Si1 C36 S1 -58.28(9) . . . . ?
N2 Si1 C36 S1 77.35(8) . . . . ?
N3 Si1 C36 S1 160.00(6) . . . . ?
C21 Si1 C36 S1 118.86(7) . . . . ?

#

_refine_diff_density_max         0.413
_refine_diff_density_min         -0.460
_refine_diff_density_rms         0.049
######### additional information out of the cif_od #######  
_audit_creation_date             2022-05-04
_cell_oxdiff_length_a            14.8212(3)
_cell_oxdiff_length_b            14.3993(2)
_cell_oxdiff_length_c            17.4054(3)
_cell_oxdiff_angle_alpha         90.0111(13)
_cell_oxdiff_angle_beta          114.3497(17)
_cell_oxdiff_angle_gamma         89.9906(14)
_cell_oxdiff_volume              3384.14(10)
_cell_oxdiff_measurement_reflns_used 29052
_oxdiff_exptl_absorpt_empirical_full_min 0.692
_oxdiff_exptl_absorpt_empirical_full_max 1.565
_oxdiff_exptl_absorpt_empirical_details 
;
Empirical correction (ABSPACK) includes:
- Absorption correction using spherical harmonics
- Frame scaling
;
_diffrn_ambient_environment      N~2~
_diffrn_source_type              'PhotonJet (Cu) X-ray Source'
_diffrn_radiation_probe          x-ray
_diffrn_radiation_monochromator  mirror
_diffrn_measurement_device       'four-circle diffractometer'
_diffrn_detector                 'Hybrid Pixel Array Detector'
_diffrn_detector_type            HyPix
_diffrn_reflns_av_sigmaI/netI    0.0534
_diffrn_orient_matrix_type       
'CrysAlisPro convention (1999,Acta A55,543-557)'
_diffrn_orient_matrix_UB_11      0.1076964000
_diffrn_orient_matrix_UB_12      -0.0263681000
_diffrn_orient_matrix_UB_13      0.0183598000
_diffrn_orient_matrix_UB_21      0.0329265000
_diffrn_orient_matrix_UB_22      0.0313187000
_diffrn_orient_matrix_UB_23      0.0922510000
_diffrn_orient_matrix_UB_31      -0.0182850000
_diffrn_orient_matrix_UB_32      -0.0988456000
_diffrn_orient_matrix_UB_33      0.0243173000
_diffrn_measurement_details      
;
List of Runs (angles in degrees, time in seconds):

  # Type    Start    End  Width  t~exp~   \w     \q     \k     \f   Frames
#--------------------------------------------------------------------------
  1  \w    -72.00  -2.00   0.50    0.35    --  -47.28 106.00 -51.00  140
  2  \w     24.00  73.00   0.50    0.35    --   47.28-106.00-150.00   98
  3  \w   -141.00 -87.00   0.50    1.40    --  -91.75-106.00-150.00  108
  4  \w    117.00 142.00   0.50    1.40    --  105.91 106.00 -51.00   50
  5  \w     68.00 107.00   0.50    1.40    --  105.91-106.00-150.00   78
  6  \w     35.00  62.00   0.50    1.40    --  105.91-106.00-150.00   54
  7  \w   -119.00 -92.00   0.50    0.35    --  -47.28-125.00 -60.00   54
  8  \w   -105.00 -78.00   0.50    0.35    --  -47.28-125.00  60.00   54
  9  \w   -119.00 -92.00   0.50    0.35    --  -47.28-125.00  30.00   54
 10  \w   -116.00 -89.00   0.50    0.35    --  -47.28-125.00   0.00   54
 11  \w   -115.00 -73.00   0.50    0.35    --  -47.28-125.00 -90.00   84
 12  \w    -35.00  26.00   0.50    0.35    --  -47.28  38.00 -30.00  122
 13  \w    -40.00  26.00   0.50    0.35    --  -47.28  38.00-150.00  132
 14  \w    -61.00  25.00   0.50    0.35    --  -47.28  57.00 -90.00  172
 15  \w    -68.00 -21.00   0.50    1.40    --  -91.75  61.00  60.00   94
 16  \w    -68.00 -19.00   0.50    1.40    --  -91.75  61.00 -30.00   98
 17  \w   -166.00 -78.00   0.50    1.40    --  -91.75 -15.00  90.00  176
 18  \w    -48.00 -23.00   0.50    1.40    --  -91.75  45.00 150.00   50
 19  \w    -47.00 -21.00   0.50    1.40    --  -91.75  45.00  30.00   52
 20  \w   -126.00 -88.00   0.50    1.40    --  -91.75 -94.00  30.00   76
 21  \w    -75.00 -49.00   0.50    1.40    --  -91.75 106.00 -51.00   52
 22  \w    -48.00 -20.00   0.50    1.40    --  -91.75  45.00-120.00   56
 23  \w   -163.00 -80.00   0.50    1.40    --  -91.75 -45.00 -90.00  166
 24  \w     40.00  65.00   0.50    1.40    --  105.91 -94.00   0.00   50
 25  \w     36.00  61.00   0.50    1.40    --  105.91 -61.00 -30.00   50
 26  \w     69.00 106.00   0.50    1.40    --  105.91 -94.00-150.00   74
 27  \w     34.00  63.00   0.50    1.40    --  105.91 -94.00-150.00   58
 28  \w     44.00 103.00   0.50    1.40    --  105.91 -94.00 -90.00  118
 29  \w     34.00  80.00   0.50    1.40    --  105.91 -94.00-120.00   92
 30  \w     42.00  74.00   0.50    1.40    --  105.91 -61.00  60.00   64
 31  \w     48.00 172.00   0.50    1.40    --  105.91   0.00-150.00  248
 32  \w     33.00 105.00   0.50    1.40    --  105.91 -95.00  42.99  144
 33  \w     33.00  98.00   0.50    1.40    --  105.91 -94.00 150.00  130
 34  \w     68.00 106.00   0.50    1.40    --  105.91 -94.00  90.00   76
 35  \w     45.00  71.00   0.50    1.40    --  105.91 -61.00 120.00   52
 36  \w     42.00  68.00   0.50    1.40    --  105.91 -94.00  60.00   52
 37  \w    100.00 172.00   0.50    1.40    --  105.91  15.00-120.00  144
 38  \w     35.00  63.00   0.50    1.40    --  105.91 -94.00  90.00   56
 39  \w     44.00  70.00   0.50    1.40    --  105.91 -61.00-150.00   52
 40  \w     58.00  89.00   0.50    1.40    --  105.91 -94.00 -60.00   62
 41  \w     76.00 101.00   0.50    1.40    --  105.91 -94.00  60.00   50
 42  \w     33.00 105.00   0.50    1.40    --  105.91 -94.00 -30.00  144
 43  \w     68.00  95.00   0.50    1.40    --  105.91 -94.00   0.00   54
;
_diffrn_oxdiff_digest_frames     
;
01fb120b75d931ad51bdc70a57907bef31005834803
;
_diffrn_oxdiff_digest_hkl        
;
0140effcf0389a0a2033369eedbe90d9b61e6e
;
_reflns_odcompleteness_completeness 100.00
_reflns_odcompleteness_theta     66.97
_reflns_odcompleteness_iscentric 1
_chemical_oxdiff_formula         'C20 H20 N3 Si1 P1 S2'


_shelx_res_file                  
;
TITL MAS-014_auto_a.res in P2(1)/c
    MAS-014_auto_a.res
    created by SHELXL-2019/3 at 21:29:12 on 09-Jun-2024
REM Old TITL MAS-014_auto in P2(1)/c
REM SHELXT solution in P2(1)/c: R1 0.099, Rweak 0.006, Alpha 0.017
REM <I/s>   0.462 for  289 systematic absences,  Orientation as input
REM Formula found by SHELXT:  C36 N3 Si P S2
CELL  1.54184  14.8143  14.4078  17.4032   90.000  114.350   90.000
ZERR    4.000   0.0001   0.0001   0.0002    0.000    0.001    0.000
LATT  1
SYMM -X, 1/2+Y, 1/2-Z
SFAC C H N SI P S
UNIT 144 152 12 4 4 8
ACTA
TEMP -173
L.S. 10
BOND
BOND $H
BOND SI1 S1
BOND SI1 S2
CONF
LIST 4
FMAP 2
PLAN 20
WGHT    0.049100    1.522600
FVAR       0.31123
SI1   4    0.700091    0.385246    0.775904    11.00000    0.01681    0.01659 =
         0.01728    0.00076    0.00565    0.00077
N1    3    0.607535    0.608760    0.670610    11.00000    0.02863    0.02186 =
         0.04640   -0.00101   -0.00212    0.00293
C1    1    0.746009    0.491350    0.749738    11.00000    0.01871    0.01787 =
         0.01806    0.00022    0.00578    0.00093
S2    6    0.802326    0.217696    0.885048    11.00000    0.04059    0.02389 =
         0.02373    0.00525    0.00973    0.00815
S1    6    0.793738    0.245926    0.710292    11.00000    0.03141    0.02181 =
         0.03011    0.00003    0.01765    0.00120
P1    5    0.863259    0.520210    0.759880    11.00000    0.01843    0.01538 =
         0.01384   -0.00019    0.00609    0.00013
N2    3    0.568386    0.377008    0.710807    11.00000    0.01712    0.02000 =
         0.02006   -0.00035    0.00516   -0.00003
C2    1    0.670921    0.556750    0.706265    11.00000    0.02177    0.01768 =
         0.02657   -0.00188    0.00501   -0.00268
N3    3    0.636078    0.405356    0.844071    11.00000    0.01947    0.02156 =
         0.01836    0.00143    0.00735    0.00124
C3    1    0.954491    0.437148    0.822286    11.00000    0.01744    0.01574 =
         0.01839   -0.00110    0.00654   -0.00221
C4    1    0.974578    0.427767    0.907506    11.00000    0.02199    0.02184 =
         0.01894   -0.00090    0.00916    0.00080
AFIX  43
H4    2    0.939006    0.463817    0.931463    11.00000   -1.20000
AFIX   0
C5    1    1.046293    0.365977    0.957147    11.00000    0.02486    0.02312 =
         0.01866    0.00248    0.00742   -0.00064
AFIX  43
H5    2    1.059783    0.359491    1.015188    11.00000   -1.20000
AFIX   0
C6    1    1.098627    0.313406    0.922481    11.00000    0.02086    0.01869 =
         0.02591    0.00267    0.00557    0.00097
AFIX  43
H6    2    1.148046    0.271185    0.956833    11.00000   -1.20000
AFIX   0
C7    1    1.078844    0.322456    0.837748    11.00000    0.02398    0.02259 =
         0.02742   -0.00179    0.01200    0.00317
AFIX  43
H7    2    1.114405    0.286086    0.813998    11.00000   -1.20000
AFIX   0
C8    1    1.007128    0.384597    0.787497    11.00000    0.02344    0.02195 =
         0.01865   -0.00089    0.00936    0.00043
AFIX  43
H8    2    0.994040    0.391215    0.729549    11.00000   -1.20000
AFIX   0
C9    1    0.906156    0.630375    0.813448    11.00000    0.02253    0.01718 =
         0.01304   -0.00010    0.00625   -0.00229
C10   1    1.007906    0.650013    0.848994    11.00000    0.02248    0.02207 =
         0.01739    0.00043    0.00824    0.00005
AFIX  43
H10   2    1.053355    0.605939    0.844793    11.00000   -1.20000
AFIX   0
C11   1    1.042456    0.733625    0.890299    11.00000    0.02371    0.02602 =
         0.01661   -0.00041    0.00737   -0.00530
AFIX  43
H11   2    1.111469    0.746596    0.914584    11.00000   -1.20000
AFIX   0
C12   1    0.976027    0.798305    0.896087    11.00000    0.03245    0.01923 =
         0.01602   -0.00228    0.00958   -0.00598
AFIX  43
H12   2    0.999686    0.855705    0.924012    11.00000   -1.20000
AFIX   0
C13   1    0.875197    0.779382    0.861219    11.00000    0.02872    0.01951 =
         0.01837   -0.00094    0.00891    0.00190
AFIX  43
H13   2    0.830104    0.823937    0.865298    11.00000   -1.20000
AFIX   0
C14   1    0.839783    0.695248    0.820219    11.00000    0.02264    0.01988 =
         0.01675   -0.00017    0.00653   -0.00016
AFIX  43
H14   2    0.770812    0.682132    0.797001    11.00000   -1.20000
AFIX   0
C15   1    0.870758    0.527869    0.658911    11.00000    0.02361    0.01738 =
         0.01576    0.00193    0.00797    0.00356
C16   1    0.943670    0.579522    0.647092    11.00000    0.02887    0.01938 =
         0.02037   -0.00037    0.01039   -0.00072
AFIX  43
H16   2    0.989525    0.615280    0.692148    11.00000   -1.20000
AFIX   0
C17   1    0.949062    0.578538    0.569181    11.00000    0.03482    0.02209 =
         0.02627    0.00266    0.01750    0.00114
AFIX  43
H17   2    0.998624    0.613616    0.560903    11.00000   -1.20000
AFIX   0
C18   1    0.881605    0.525985    0.503283    11.00000    0.03517    0.02359 =
         0.01791    0.00351    0.01322    0.00827
AFIX  43
H18   2    0.885248    0.525454    0.450048    11.00000   -1.20000
AFIX   0
C19   1    0.809348    0.474573    0.514942    11.00000    0.02604    0.02570 =
         0.01678   -0.00130    0.00477    0.00568
AFIX  43
H19   2    0.763536    0.438954    0.469742    11.00000   -1.20000
AFIX   0
C20   1    0.803726    0.474990    0.592717    11.00000    0.02233    0.02294 =
         0.01863    0.00015    0.00644    0.00181
AFIX  43
H20   2    0.754388    0.439378    0.600829    11.00000   -1.20000
AFIX   0
C21   1    0.548548    0.396246    0.777738    11.00000    0.02004    0.01467 =
         0.02355    0.00242    0.00798    0.00112
C22   1    0.450442    0.410521    0.780097    11.00000    0.01860    0.02141 =
         0.02358   -0.00231    0.00678   -0.00028
C23   1    0.404083    0.496767    0.756566    11.00000    0.02389    0.02301 =
         0.03070    0.00003    0.00867    0.00209
AFIX  43
H23   2    0.432329    0.543532    0.734841    11.00000   -1.20000
AFIX   0
C24   1    0.316366    0.513664    0.765165    11.00000    0.02455    0.02841 =
         0.03699   -0.00606    0.00762    0.00599
AFIX  43
H24   2    0.284143    0.571989    0.748978    11.00000   -1.20000
AFIX   0
C25   1    0.275991    0.445304    0.797383    11.00000    0.02057    0.04246 =
         0.03723   -0.01124    0.01239   -0.00081
AFIX  43
H25   2    0.216856    0.457476    0.804469    11.00000   -1.20000
AFIX   0
C26   1    0.321369    0.359067    0.819407    11.00000    0.02460    0.03559 =
         0.03399   -0.00595    0.01344   -0.00854
AFIX  43
H26   2    0.292545    0.312253    0.840564    11.00000   -1.20000
AFIX   0
C27   1    0.408794    0.341035    0.810595    11.00000    0.02293    0.02328 =
         0.02750   -0.00254    0.00880   -0.00290
AFIX  43
H27   2    0.439719    0.281979    0.825224    11.00000   -1.20000
AFIX   0
C28   1    0.502393    0.348090    0.623155    11.00000    0.02132    0.02487 =
         0.02097   -0.00350    0.00277   -0.00166
C29   1    0.483795    0.243932    0.623888    11.00000    0.04686    0.02962 =
         0.03532   -0.00750    0.01212   -0.01543
AFIX 137
H29A  2    0.443645    0.222731    0.566283    11.00000   -1.50000
H29B  2    0.448518    0.231284    0.659598    11.00000   -1.50000
H29C  2    0.547284    0.210926    0.646252    11.00000   -1.50000
AFIX   0
C30   1    0.557808    0.368627    0.568018    11.00000    0.02791    0.03122 =
         0.02123   -0.00312    0.00587   -0.00226
AFIX 137
H30A  2    0.517545    0.348644    0.510043    11.00000   -1.50000
H30B  2    0.620912    0.334980    0.589932    11.00000   -1.50000
H30C  2    0.570530    0.435437    0.568695    11.00000   -1.50000
AFIX   0
C31   1    0.405086    0.401996    0.587601    11.00000    0.02457    0.05756 =
         0.02657   -0.00423    0.00069    0.00960
AFIX 137
H31A  2    0.368537    0.386865    0.527755    11.00000   -1.50000
H31B  2    0.419062    0.468726    0.593735    11.00000   -1.50000
H31C  2    0.365168    0.385015    0.618479    11.00000   -1.50000
AFIX   0
C32   1    0.660353    0.430143    0.933677    11.00000    0.02370    0.02865 =
         0.01798    0.00041    0.00846    0.00203
C33   1    0.602672    0.515474    0.940125    11.00000    0.03656    0.04353 =
         0.02682   -0.00671    0.01064    0.01282
AFIX 137
H33A  2    0.610080    0.565326    0.904848    11.00000   -1.50000
H33B  2    0.628524    0.536286    0.998919    11.00000   -1.50000
H33C  2    0.532406    0.499556    0.920745    11.00000   -1.50000
AFIX   0
C34   1    0.640895    0.347329    0.979838    11.00000    0.03272    0.04526 =
         0.02497    0.00822    0.01101   -0.00497
AFIX 137
H34A  2    0.569568    0.334822    0.956812    11.00000   -1.50000
H34B  2    0.665111    0.361574    1.040099    11.00000   -1.50000
H34C  2    0.675548    0.292572    0.972158    11.00000   -1.50000
AFIX   0
C35   1    0.770442    0.452712    0.972410    11.00000    0.02620    0.03125 =
         0.02113   -0.00360    0.00790   -0.00163
AFIX 137
H35A  2    0.807865    0.398691    0.967420    11.00000   -1.50000
H35B  2    0.791470    0.468438    1.032093    11.00000   -1.50000
H35C  2    0.782924    0.505548    0.942675    11.00000   -1.50000
AFIX   0
C36   1    0.772598    0.274957    0.794774    11.00000    0.01583    0.01636 =
         0.02302   -0.00126    0.00569   -0.00238
HKLF 4


REM  MAS-014_auto_a.res in P2(1)/c
REM wR2 = 0.0913, GooF = S = 1.051, Restrained GooF = 1.051 for all data
REM R1 = 0.0326 for 6443 Fo > 4sig(Fo) and 0.0352 for all 7005 data
REM 394 parameters refined using 0 restraints

END

WGHT      0.0491      1.5226

REM Highest difference peak  0.413,  deepest hole -0.460,  1-sigma level  0.049
Q1    1   0.7390  0.3187  0.7902  11.00000  0.05    0.41
Q2    1   0.8687  0.5227  0.7073  11.00000  0.05    0.40
Q3    1   0.7426  0.4394  0.7582  11.00000  0.05    0.36
Q4    1   0.7874  0.2572  0.7687  11.00000  0.05    0.35
Q5    1   0.7929  0.2556  0.8272  11.00000  0.05    0.32
Q6    1   0.9087  0.4716  0.7918  11.00000  0.05    0.31
Q7    1   0.4953  0.2987  0.6303  11.00000  0.05    0.30
Q8    1   0.8866  0.5857  0.7924  11.00000  0.05    0.30
Q9    1   0.9677  0.4054  0.8036  11.00000  0.05    0.30
Q10   1   0.8032  0.4862  0.7552  11.00000  0.05    0.29
Q11   1   0.6802  0.3890  0.8267  11.00000  0.05    0.28
Q12   1   0.4986  0.3991  0.7806  11.00000  0.05    0.28
Q13   1   0.6477  0.3882  0.9577  11.00000  0.05    0.28
Q14   1   0.9060  0.5522  0.5422  11.00000  0.05    0.27
Q15   1   0.4438  0.3856  0.8088  11.00000  0.05    0.26
Q16   1   1.0667  0.3399  0.9306  11.00000  0.05    0.26
Q17   1   0.9723  0.4375  0.8613  11.00000  0.05    0.25
Q18   1   1.0968  0.3281  0.8822  11.00000  0.05    0.25
Q19   1   0.8736  0.6578  0.8220  11.00000  0.05    0.24
Q20   1   0.6478  0.4174  0.8886  11.00000  0.05    0.24
;
_shelx_res_checksum              28588
####################################################################### 
# 
# This file contains crystal structure data downloaded from the 
# Cambridge Structural Database (CSD) hosted by the Cambridge 
# Crystallographic Data Centre (CCDC).
# 
# Full information about CCDC data access policies and citation 
# guidelines are available at http://www.ccdc.cam.ac.uk/access/V1 
# 
# Audit and citation data items may have been added by the CCDC. 
# Please retain this information to preserve the provenance of 
# this file and to allow appropriate attribution of the data. 
# 
#######################################################################

data_FK-1009_a
_database_code_depnum_ccdc_archive 'CCDC 2366468'
loop_
_audit_author_name
_audit_author_address
'Kai-Stephan Feichtner'
;Ruhr Universitaet Bochum
Germany
;
_audit_update_record             
;
2024-06-28 deposited with the CCDC.	2025-03-27 downloaded from the CCDC.
;
#

_audit_creation_method           SHELXL-2019/3
_shelx_SHELXL_version_number     2019/3
_chemical_name_systematic        ?
_chemical_name_common            ?
_chemical_melting_point          ?
_chemical_formula_moiety         'C42 H63 N2 O2 P S3 Si'
_chemical_formula_sum            'C42 H63 N2 O2 P S3 Si'
_chemical_formula_weight         783.18
loop_
_atom_type_symbol
_atom_type_description
_atom_type_scat_dispersion_real
_atom_type_scat_dispersion_imag
_atom_type_scat_source
C C 0.0181 0.0091 'International Tables Vol C Tables 4.2.6.8 and 6.1.1.4'
H H 0.0000 0.0000 'International Tables Vol C Tables 4.2.6.8 and 6.1.1.4'
N N 0.0311 0.0180 'International Tables Vol C Tables 4.2.6.8 and 6.1.1.4'
O O 0.0492 0.0322 'International Tables Vol C Tables 4.2.6.8 and 6.1.1.4'
Si Si 0.2541 0.3302 'International Tables Vol C Tables 4.2.6.8 and 6.1.1.4'
P P 0.2955 0.4335 'International Tables Vol C Tables 4.2.6.8 and 6.1.1.4'
S S 0.3331 0.5567 'International Tables Vol C Tables 4.2.6.8 and 6.1.1.4'

#

_space_group_crystal_system      monoclinic
_space_group_IT_number           14
_space_group_name_H-M_alt        'P 21/c'
_space_group_name_Hall           '-P 2ybc'
_shelx_space_group_comment       
;
The symmetry employed for this shelxl refinement is uniquely defined
by the following loop, which should always be used as a source of
symmetry information in preference to the above space-group names.
They are only intended as comments.
;
loop_
_space_group_symop_operation_xyz
'x, y, z'
'-x, y+1/2, -z+1/2'
'-x, -y, -z'
'x, -y-1/2, z-1/2'

#

_cell_length_a                   13.63720(10)
_cell_length_b                   14.83500(10)
_cell_length_c                   20.8762(2)
_cell_angle_alpha                90
_cell_angle_beta                 100.6410(10)
_cell_angle_gamma                90
_cell_volume                     4150.79(6)
_cell_formula_units_Z            4
_cell_measurement_temperature    100(2)
_cell_measurement_reflns_used    28789
_cell_measurement_theta_min      3.2890
_cell_measurement_theta_max      76.0010
_exptl_crystal_description       plate
_exptl_crystal_colour            red
_exptl_crystal_density_meas      ?
_exptl_crystal_density_method    ?
_exptl_crystal_density_diffrn    1.253
_exptl_crystal_F_000             1688
_exptl_transmission_factor_min   ?
_exptl_transmission_factor_max   ?
_exptl_crystal_size_max          0.149
_exptl_crystal_size_mid          0.112
_exptl_crystal_size_min          0.052
_exptl_absorpt_coefficient_mu    2.557
_shelx_estimated_absorpt_T_min   ?
_shelx_estimated_absorpt_T_max   ?
_exptl_absorpt_correction_type   gaussian
_exptl_absorpt_correction_T_min  0.692
_exptl_absorpt_correction_T_max  1.000
_exptl_absorpt_process_details   
;
CrysAlisPro 1.171.40.67a (Rigaku Oxford Diffraction, 2019)
Numerical absorption correction based on gaussian integration over
			a multifaceted crystal model
Empirical absorption correction using spherical harmonics,
 implemented in SCALE3 ABSPACK scaling algorithm.
;
_exptl_absorpt_special_details   ?
_diffrn_ambient_temperature      100(2)
_diffrn_radiation_wavelength     1.54184
_diffrn_radiation_type           CuK\a
_diffrn_source                   'micro-focus sealed X-ray tube'
_diffrn_measurement_device_type  'XtaLAB Synergy, Dualflex, HyPix'
_diffrn_measurement_method       '\w scans'
_diffrn_detector_area_resol_mean 10.0000
_diffrn_reflns_number            54915
_diffrn_reflns_av_unetI/netI     0.0311
_diffrn_reflns_av_R_equivalents  0.0604
_diffrn_reflns_limit_h_min       -16
_diffrn_reflns_limit_h_max       16
_diffrn_reflns_limit_k_min       -17
_diffrn_reflns_limit_k_max       17
_diffrn_reflns_limit_l_min       -24
_diffrn_reflns_limit_l_max       24
_diffrn_reflns_theta_min         3.297
_diffrn_reflns_theta_max         67.073
_diffrn_reflns_theta_full        67.073
_diffrn_measured_fraction_theta_max 1.000
_diffrn_measured_fraction_theta_full 1.000
_diffrn_reflns_Laue_measured_fraction_max 1.000
_diffrn_reflns_Laue_measured_fraction_full 1.000
_diffrn_reflns_point_group_measured_fraction_max 1.000
_diffrn_reflns_point_group_measured_fraction_full 1.000
_reflns_number_total             7406
_reflns_number_gt                6705
_reflns_threshold_expression     'I > 2\s(I)'
_reflns_Friedel_coverage         0.000
_reflns_Friedel_fraction_max     .
_reflns_Friedel_fraction_full    .
_reflns_special_details          
;
 Reflections were merged by SHELXL according to the crystal
 class for the calculation of statistics and refinement.
 _reflns_Friedel_fraction is defined as the number of unique
 Friedel pairs measured divided by the number that would be
 possible theoretically, ignoring centric projections and
 systematic absences.
;
_computing_data_collection       'CrysAlisPro 1.171.40.67a (Rigaku OD, 2019)'
_computing_cell_refinement       'CrysAlisPro 1.171.40.67a (Rigaku OD, 2019)'
_computing_data_reduction        'CrysAlisPro 1.171.40.67a (Rigaku OD, 2019)'
_computing_structure_solution    'SHELXT 2018/2 (Sheldrick, 2018)'
_computing_structure_refinement  'SHELXL-2019/2 (Sheldrick, 2019)'
_computing_molecular_graphics    ?
_computing_publication_material  ?
_refine_special_details          ?
_refine_ls_structure_factor_coef Fsqd
_refine_ls_matrix_type           full
_refine_ls_weighting_scheme      calc
_refine_ls_weighting_details     
'w=1/[\s^2^(Fo^2^)+(0.0631P)^2^+2.2226P] where P=(Fo^2^+2Fc^2^)/3'
_atom_sites_solution_primary     dual
_atom_sites_solution_secondary   ?
_atom_sites_solution_hydrogens   geom
_refine_ls_hydrogen_treatment    constr
_refine_ls_extinction_method     none
_refine_ls_extinction_coef       .
_refine_ls_number_reflns         7406
_refine_ls_number_parameters     467
_refine_ls_number_restraints     0
_refine_ls_R_factor_all          0.0427
_refine_ls_R_factor_gt           0.0387
_refine_ls_wR_factor_ref         0.1085
_refine_ls_wR_factor_gt          0.1054
_refine_ls_goodness_of_fit_ref   1.051
_refine_ls_restrained_S_all      1.051
_refine_ls_shift/su_max          0.001
_refine_ls_shift/su_mean         0.000
loop_
_atom_site_label
_atom_site_type_symbol
_atom_site_fract_x
_atom_site_fract_y
_atom_site_fract_z
_atom_site_U_iso_or_equiv
_atom_site_adp_type
_atom_site_occupancy
_atom_site_site_symmetry_order
_atom_site_calc_flag
_atom_site_refinement_flags_posn
_atom_site_refinement_flags_adp
_atom_site_refinement_flags_occupancy
_atom_site_disorder_assembly
_atom_site_disorder_group
Si1 Si 0.67462(3) 0.51472(3) 0.70011(2) 0.01928(12) Uani 1 1 d . . . . .
O1 O 0.92993(10) 0.45400(9) 0.84091(6) 0.0257(3) Uani 1 1 d . . . . .
O2 O 0.89580(9) 0.46524(9) 0.72176(6) 0.0250(3) Uani 1 1 d . . . . .
S1 S 0.86063(3) 0.43852(3) 0.78049(2) 0.02057(12) Uani 1 1 d . . . . .
S2 S 0.55229(4) 0.68093(3) 0.71635(2) 0.03213(13) Uani 1 1 d . . . . .
S3 S 0.44907(4) 0.51151(4) 0.66494(3) 0.03990(15) Uani 1 1 d . . . . .
P1 P 0.71793(3) 0.53335(3) 0.85414(2) 0.01901(12) Uani 1 1 d . . . . .
N1 N 0.67914(11) 0.42910(10) 0.63835(7) 0.0213(3) Uani 1 1 d . . . . .
N2 N 0.74208(11) 0.56280(10) 0.63991(7) 0.0210(3) Uani 1 1 d . . . . .
C1 C 0.74667(13) 0.48715(12) 0.78117(8) 0.0202(4) Uani 1 1 d . . . . .
C2 C 0.84780(14) 0.31849(12) 0.77359(8) 0.0229(4) Uani 1 1 d . . . . .
C12 C 0.82865(15) 0.83327(13) 0.89386(9) 0.0292(4) Uani 1 1 d . . . . .
H12A H 0.845884 0.895998 0.884125 0.035 Uiso 1 1 calc R U . . .
H12B H 0.847005 0.824062 0.941537 0.035 Uiso 1 1 calc R U . . .
C13 C 0.71676(15) 0.81867(13) 0.87200(10) 0.0284(4) Uani 1 1 d . . . . .
H13A H 0.697984 0.831067 0.824727 0.034 Uiso 1 1 calc R U . . .
H13B H 0.679958 0.861415 0.895281 0.034 Uiso 1 1 calc R U . . .
C14 C 0.68706(14) 0.72207(13) 0.88574(9) 0.0241(4) Uani 1 1 d . . . . .
H14A H 0.614871 0.713378 0.869115 0.029 Uiso 1 1 calc R U . . .
H14B H 0.699974 0.711190 0.933349 0.029 Uiso 1 1 calc R U . . .
C15 C 0.58327(14) 0.51771(12) 0.85294(8) 0.0218(4) Uani 1 1 d . . . . .
H15 H 0.547986 0.559122 0.818428 0.026 Uiso 1 1 calc R U . . .
C16 C 0.54720(14) 0.54371(13) 0.91643(8) 0.0242(4) Uani 1 1 d . . . . .
H16A H 0.574985 0.501099 0.951622 0.029 Uiso 1 1 calc R U . . .
H16B H 0.570898 0.605051 0.930118 0.029 Uiso 1 1 calc R U . . .
C17 C 0.43317(14) 0.54094(13) 0.90489(9) 0.0265(4) Uani 1 1 d . . . . .
H17A H 0.410051 0.559139 0.945241 0.032 Uiso 1 1 calc R U . . .
H17B H 0.405786 0.584343 0.870146 0.032 Uiso 1 1 calc R U . . .
C18 C 0.39473(15) 0.44719(14) 0.88516(10) 0.0293(4) Uani 1 1 d . . . . .
H18A H 0.320868 0.447325 0.876516 0.035 Uiso 1 1 calc R U . . .
H18B H 0.417974 0.404343 0.921114 0.035 Uiso 1 1 calc R U . . .
C19 C 0.43245(15) 0.41730(15) 0.82407(10) 0.0316(4) Uani 1 1 d . . . . .
H19A H 0.402433 0.456184 0.787070 0.038 Uiso 1 1 calc R U . . .
H19B H 0.410542 0.354596 0.813331 0.038 Uiso 1 1 calc R U . . .
C20 C 0.54621(14) 0.42217(13) 0.83263(9) 0.0264(4) Uani 1 1 d . . . . .
H20A H 0.567043 0.405785 0.791162 0.032 Uiso 1 1 calc R U . . .
H20B H 0.576618 0.378453 0.866345 0.032 Uiso 1 1 calc R U . . .
C21 C 0.79406(14) 0.48906(12) 0.93014(8) 0.0221(4) Uani 1 1 d . . . . .
H21 H 0.864894 0.496521 0.924606 0.026 Uiso 1 1 calc R U . . .
C22 C 0.78515(14) 0.54432(13) 0.99170(8) 0.0250(4) Uani 1 1 d . . . . .
H22A H 0.791151 0.609434 0.982777 0.030 Uiso 1 1 calc R U . . .
H22B H 0.719106 0.533713 1.003597 0.030 Uiso 1 1 calc R U . . .
C23 C 0.86779(15) 0.51592(14) 1.04803(9) 0.0280(4) Uani 1 1 d . . . . .
H23A H 0.933549 0.530285 1.036930 0.034 Uiso 1 1 calc R U . . .
H23B H 0.861245 0.550486 1.087586 0.034 Uiso 1 1 calc R U . . .
C24 C 0.86269(16) 0.41557(15) 1.06210(9) 0.0316(4) Uani 1 1 d . . . . .
H24A H 0.800696 0.402479 1.078664 0.038 Uiso 1 1 calc R U . . .
H24B H 0.920020 0.398487 1.096343 0.038 Uiso 1 1 calc R U . . .
C25 C 0.86449(16) 0.35958(14) 1.00103(9) 0.0305(4) Uani 1 1 d . . . . .
H25A H 0.855362 0.295197 1.010940 0.037 Uiso 1 1 calc R U . . .
H25B H 0.930462 0.366148 0.988175 0.037 Uiso 1 1 calc R U . . .
C26 C 0.78265(15) 0.38832(13) 0.94391(9) 0.0269(4) Uani 1 1 d . . . . .
H26A H 0.788228 0.352687 0.904644 0.032 Uiso 1 1 calc R U . . .
H26B H 0.716137 0.376884 0.954843 0.032 Uiso 1 1 calc R U . . .
C27 C 0.73217(13) 0.48545(12) 0.60717(8) 0.0208(4) Uani 1 1 d . . . . .
C28 C 0.77925(14) 0.46088(12) 0.55068(8) 0.0227(4) Uani 1 1 d . . . . .
C29 C 0.87431(14) 0.42231(13) 0.56433(9) 0.0251(4) Uani 1 1 d . . . . .
H29 H 0.907002 0.413907 0.608204 0.030 Uiso 1 1 calc R U . . .
C30 C 0.92069(15) 0.39634(14) 0.51340(9) 0.0288(4) Uani 1 1 d . . . . .
H30 H 0.985660 0.370791 0.522382 0.035 Uiso 1 1 calc R U . . .
C31 C 0.87229(16) 0.40766(14) 0.44950(9) 0.0306(4) Uani 1 1 d . . . . .
H31 H 0.903826 0.389190 0.414724 0.037 Uiso 1 1 calc R U . . .
C32 C 0.77859(16) 0.44561(14) 0.43624(9) 0.0305(4) Uani 1 1 d . . . . .
H32 H 0.745638 0.452830 0.392302 0.037 Uiso 1 1 calc R U . . .
C33 C 0.73173(15) 0.47351(13) 0.48675(9) 0.0265(4) Uani 1 1 d . . . . .
H33 H 0.667739 0.500958 0.477414 0.032 Uiso 1 1 calc R U . . .
C34 C 0.63124(14) 0.34185(13) 0.61403(9) 0.0251(4) Uani 1 1 d . . . . .
C35 C 0.55357(16) 0.35697(16) 0.55186(10) 0.0345(5) Uani 1 1 d . . . . .
H35A H 0.587408 0.374148 0.516152 0.052 Uiso 1 1 calc R U . . .
H35B H 0.507837 0.405190 0.559281 0.052 Uiso 1 1 calc R U . . .
H35C H 0.515812 0.301248 0.540380 0.052 Uiso 1 1 calc R U . . .
C36 C 0.57869(15) 0.30520(14) 0.66690(9) 0.0288(4) Uani 1 1 d . . . . .
H36A H 0.524887 0.346355 0.672879 0.043 Uiso 1 1 calc R U . . .
H36B H 0.626697 0.299964 0.707906 0.043 Uiso 1 1 calc R U . . .
H36C H 0.550656 0.245692 0.653947 0.043 Uiso 1 1 calc R U . . .
C37 C 0.70966(16) 0.27339(14) 0.60155(11) 0.0343(5) Uani 1 1 d . . . . .
H37A H 0.677899 0.214586 0.591258 0.052 Uiso 1 1 calc R U . . .
H37B H 0.761708 0.268050 0.640585 0.052 Uiso 1 1 calc R U . . .
H37C H 0.739558 0.293722 0.564827 0.052 Uiso 1 1 calc R U . . .
C38 C 0.78994(15) 0.64877(13) 0.62532(8) 0.0245(4) Uani 1 1 d . . . . .
C39 C 0.89028(16) 0.63412(14) 0.60405(10) 0.0308(4) Uani 1 1 d . . . . .
H39A H 0.879219 0.605613 0.560970 0.046 Uiso 1 1 calc R U . . .
H39B H 0.932382 0.595030 0.635611 0.046 Uiso 1 1 calc R U . . .
H39C H 0.923493 0.692342 0.601951 0.046 Uiso 1 1 calc R U . . .
C40 C 0.71689(17) 0.69886(14) 0.57275(9) 0.0328(4) Uani 1 1 d . . . . .
H40A H 0.745121 0.757511 0.564404 0.049 Uiso 1 1 calc R U . . .
H40B H 0.653561 0.707889 0.587678 0.049 Uiso 1 1 calc R U . . .
H40C H 0.705253 0.663228 0.532530 0.049 Uiso 1 1 calc R U . . .
C41 C 0.80826(15) 0.70336(14) 0.68838(9) 0.0284(4) Uani 1 1 d . . . . .
H41A H 0.841061 0.760309 0.681271 0.043 Uiso 1 1 calc R U . . .
H41B H 0.851102 0.668879 0.722652 0.043 Uiso 1 1 calc R U . . .
H41C H 0.744393 0.715931 0.701710 0.043 Uiso 1 1 calc R U . . .
C42 C 0.54936(13) 0.57457(12) 0.69350(7) 0.0192(4) Uani 1 1 d . . . . .
C3 C 0.77012(14) 0.27045(13) 0.79147(8) 0.0245(4) Uani 1 1 d . . . . .
H3 H 0.719406 0.301327 0.808355 0.029 Uiso 1 1 calc R U . . .
C4 C 0.76599(15) 0.17724(13) 0.78482(9) 0.0268(4) Uani 1 1 d . . . . .
H4 H 0.711615 0.145065 0.796425 0.032 Uiso 1 1 calc R U . . .
C5 C 0.84054(15) 0.13038(13) 0.76138(9) 0.0276(4) Uani 1 1 d . . . . .
C6 C 0.91918(15) 0.17983(14) 0.74422(9) 0.0294(4) Uani 1 1 d . . . . .
H6 H 0.970858 0.148965 0.728341 0.035 Uiso 1 1 calc R U . . .
C7 C 0.92321(14) 0.27250(14) 0.74987(9) 0.0272(4) Uani 1 1 d . . . . .
H7 H 0.976989 0.304916 0.737700 0.033 Uiso 1 1 calc R U . . .
C8 C 0.83761(18) 0.02910(14) 0.75406(11) 0.0365(5) Uani 1 1 d . . . . .
H8A H 0.838885 0.013144 0.708662 0.055 Uiso 1 1 calc R U . . .
H8B H 0.776361 0.005749 0.766218 0.055 Uiso 1 1 calc R U . . .
H8C H 0.895679 0.002669 0.782532 0.055 Uiso 1 1 calc R U . . .
C9 C 0.74722(14) 0.65481(12) 0.85253(8) 0.0220(4) Uani 1 1 d . . . . .
H9 H 0.730524 0.671179 0.805296 0.026 Uiso 1 1 calc R U . . .
C10 C 0.86058(14) 0.67008(13) 0.87081(9) 0.0245(4) Uani 1 1 d . . . . .
H10A H 0.883677 0.654815 0.917316 0.029 Uiso 1 1 calc R U . . .
H10B H 0.895147 0.629738 0.844413 0.029 Uiso 1 1 calc R U . . .
C11 C 0.88732(15) 0.76798(13) 0.85905(9) 0.0280(4) Uani 1 1 d . . . . .
H11A H 0.959628 0.777254 0.874856 0.034 Uiso 1 1 calc R U . . .
H11B H 0.872890 0.780612 0.811675 0.034 Uiso 1 1 calc R U . . .

#

loop_
_atom_site_aniso_label
_atom_site_aniso_U_11
_atom_site_aniso_U_22
_atom_site_aniso_U_33
_atom_site_aniso_U_23
_atom_site_aniso_U_13
_atom_site_aniso_U_12
Si1 0.0198(2) 0.0238(3) 0.0153(2) -0.00060(17) 0.00619(18) 0.00082(18)
O1 0.0211(7) 0.0344(7) 0.0220(6) -0.0012(5) 0.0047(5) 0.0028(5)
O2 0.0235(7) 0.0342(7) 0.0199(6) 0.0037(5) 0.0106(5) 0.0033(5)
S1 0.0192(2) 0.0272(2) 0.0166(2) 0.00052(16) 0.00675(16) 0.00174(17)
S2 0.0329(3) 0.0300(3) 0.0341(3) -0.00232(19) 0.0080(2) 0.0038(2)
S3 0.0267(3) 0.0413(3) 0.0505(3) -0.0120(2) 0.0042(2) 0.0016(2)
P1 0.0200(2) 0.0234(2) 0.0150(2) -0.00017(16) 0.00694(17) 0.00018(17)
N1 0.0216(8) 0.0250(8) 0.0184(7) -0.0016(6) 0.0069(6) 0.0003(6)
N2 0.0241(8) 0.0240(8) 0.0159(7) 0.0002(6) 0.0063(6) 0.0007(6)
C1 0.0209(9) 0.0242(9) 0.0167(8) 0.0005(7) 0.0067(7) 0.0027(7)
C2 0.0241(9) 0.0279(10) 0.0171(8) -0.0002(7) 0.0052(7) 0.0034(7)
C12 0.0333(11) 0.0281(10) 0.0276(9) -0.0029(8) 0.0089(8) -0.0040(8)
C13 0.0316(11) 0.0260(10) 0.0285(9) -0.0013(7) 0.0079(8) 0.0017(8)
C14 0.0242(9) 0.0280(10) 0.0210(8) -0.0019(7) 0.0068(7) 0.0004(7)
C15 0.0218(9) 0.0269(9) 0.0179(8) -0.0005(7) 0.0067(7) -0.0002(7)
C16 0.0255(10) 0.0301(10) 0.0191(8) -0.0012(7) 0.0095(7) -0.0011(8)
C17 0.0264(10) 0.0328(10) 0.0235(9) 0.0008(8) 0.0129(8) 0.0021(8)
C18 0.0232(10) 0.0363(11) 0.0310(10) 0.0002(8) 0.0117(8) -0.0028(8)
C19 0.0257(10) 0.0376(11) 0.0337(10) -0.0096(9) 0.0110(8) -0.0057(8)
C20 0.0245(10) 0.0285(10) 0.0281(9) -0.0050(7) 0.0100(8) -0.0010(8)
C21 0.0231(9) 0.0286(10) 0.0155(8) 0.0013(7) 0.0062(7) 0.0013(7)
C22 0.0270(10) 0.0321(10) 0.0174(8) -0.0006(7) 0.0074(7) -0.0006(8)
C23 0.0258(10) 0.0404(11) 0.0181(8) 0.0009(8) 0.0050(7) -0.0030(8)
C24 0.0295(10) 0.0430(12) 0.0222(9) 0.0080(8) 0.0045(8) -0.0012(9)
C25 0.0324(11) 0.0318(11) 0.0285(10) 0.0087(8) 0.0086(8) 0.0027(8)
C26 0.0302(10) 0.0298(10) 0.0217(9) 0.0019(7) 0.0074(8) -0.0012(8)
C27 0.0189(9) 0.0265(9) 0.0172(8) 0.0010(7) 0.0035(7) 0.0034(7)
C28 0.0272(10) 0.0236(9) 0.0190(8) -0.0010(7) 0.0092(7) -0.0010(7)
C29 0.0245(9) 0.0306(10) 0.0216(9) -0.0002(7) 0.0080(7) 0.0003(8)
C30 0.0272(10) 0.0332(10) 0.0284(10) -0.0014(8) 0.0113(8) 0.0026(8)
C31 0.0365(11) 0.0345(11) 0.0246(9) -0.0040(8) 0.0157(8) 0.0006(9)
C32 0.0385(11) 0.0361(11) 0.0181(9) -0.0004(8) 0.0081(8) 0.0001(9)
C33 0.0285(10) 0.0303(10) 0.0214(9) -0.0007(7) 0.0066(8) 0.0020(8)
C34 0.0244(9) 0.0274(9) 0.0247(9) -0.0060(7) 0.0075(7) -0.0035(8)
C35 0.0323(11) 0.0455(13) 0.0253(10) -0.0048(9) 0.0041(8) -0.0073(9)
C36 0.0261(10) 0.0314(10) 0.0299(10) -0.0019(8) 0.0079(8) -0.0050(8)
C37 0.0352(11) 0.0275(10) 0.0442(12) -0.0084(9) 0.0175(9) -0.0036(9)
C38 0.0302(10) 0.0256(9) 0.0195(8) 0.0002(7) 0.0097(7) -0.0034(8)
C39 0.0337(11) 0.0342(11) 0.0285(10) -0.0029(8) 0.0159(8) -0.0069(9)
C40 0.0445(12) 0.0289(10) 0.0255(9) 0.0061(8) 0.0077(9) 0.0011(9)
C41 0.0334(11) 0.0299(10) 0.0238(9) -0.0037(8) 0.0106(8) -0.0076(8)
C42 0.0189(8) 0.0311(10) 0.0090(7) 0.0025(6) 0.0060(6) 0.0020(7)
C3 0.0239(9) 0.0325(10) 0.0185(8) 0.0006(7) 0.0073(7) 0.0045(8)
C4 0.0291(10) 0.0318(10) 0.0204(8) 0.0024(7) 0.0067(7) 0.0000(8)
C5 0.0317(10) 0.0295(10) 0.0207(8) 0.0003(7) 0.0024(8) 0.0050(8)
C6 0.0254(10) 0.0354(11) 0.0283(10) -0.0045(8) 0.0073(8) 0.0078(8)
C7 0.0225(9) 0.0348(11) 0.0258(9) -0.0021(8) 0.0083(7) 0.0028(8)
C8 0.0405(12) 0.0327(11) 0.0362(11) -0.0032(9) 0.0068(9) 0.0034(9)
C9 0.0234(9) 0.0251(9) 0.0190(8) -0.0003(7) 0.0076(7) -0.0016(7)
C10 0.0228(9) 0.0289(10) 0.0231(9) -0.0029(7) 0.0080(7) -0.0005(7)
C11 0.0281(10) 0.0315(10) 0.0261(9) -0.0034(8) 0.0096(8) -0.0063(8)

#

_geom_special_details            
;
 All esds (except the esd in the dihedral angle between two l.s. planes)
 are estimated using the full covariance matrix.  The cell esds are taken
 into account individually in the estimation of esds in distances, angles
 and torsion angles; correlations between esds in cell parameters are only
 used when they are defined by crystal symmetry.  An approximate (isotropic)
 treatment of cell esds is used for estimating esds involving l.s. planes.
;
loop_
_geom_bond_atom_site_label_1
_geom_bond_atom_site_label_2
_geom_bond_distance
_geom_bond_site_symmetry_2
_geom_bond_publ_flag
Si1 N1 1.8189(15) . ?
Si1 N2 1.8333(15) . ?
Si1 C1 1.8391(18) . ?
Si1 C42 1.9074(18) . ?
Si1 C27 2.2651(18) . ?
Si1 S3 3.0280(7) . ?
Si1 S2 3.0310(7) . ?
O1 S1 1.4479(13) . ?
O2 S1 1.4516(12) . ?
S1 C1 1.7157(18) . ?
S1 C2 1.7924(19) . ?
S2 C42 1.6468(19) . ?
S3 C42 1.6733(18) . ?
P1 C1 1.7789(17) . ?
P1 C15 1.8466(19) . ?
P1 C9 1.8472(19) . ?
P1 C21 1.8489(18) . ?
N1 C27 1.349(2) . ?
N1 C34 1.496(2) . ?
N2 C27 1.330(2) . ?
N2 C38 1.490(2) . ?
C2 C3 1.384(3) . ?
C2 C7 1.399(3) . ?
C12 C11 1.523(3) . ?
C12 C13 1.525(3) . ?
C12 H12A 0.9900 . ?
C12 H12B 0.9900 . ?
C13 C14 1.531(3) . ?
C13 H13A 0.9900 . ?
C13 H13B 0.9900 . ?
C14 C9 1.536(2) . ?
C14 H14A 0.9900 . ?
C14 H14B 0.9900 . ?
C15 C20 1.538(3) . ?
C15 C16 1.545(2) . ?
C15 H15 1.0000 . ?
C16 C17 1.530(3) . ?
C16 H16A 0.9900 . ?
C16 H16B 0.9900 . ?
C17 C18 1.516(3) . ?
C17 H17A 0.9900 . ?
C17 H17B 0.9900 . ?
C18 C19 1.526(3) . ?
C18 H18A 0.9900 . ?
C18 H18B 0.9900 . ?
C19 C20 1.530(3) . ?
C19 H19A 0.9900 . ?
C19 H19B 0.9900 . ?
C20 H20A 0.9900 . ?
C20 H20B 0.9900 . ?
C21 C26 1.535(3) . ?
C21 C22 1.548(2) . ?
C21 H21 1.0000 . ?
C22 C23 1.530(3) . ?
C22 H22A 0.9900 . ?
C22 H22B 0.9900 . ?
C23 C24 1.522(3) . ?
C23 H23A 0.9900 . ?
C23 H23B 0.9900 . ?
C24 C25 1.525(3) . ?
C24 H24A 0.9900 . ?
C24 H24B 0.9900 . ?
C25 C26 1.536(3) . ?
C25 H25A 0.9900 . ?
C25 H25B 0.9900 . ?
C26 H26A 0.9900 . ?
C26 H26B 0.9900 . ?
C27 C28 1.489(2) . ?
C28 C33 1.385(3) . ?
C28 C29 1.397(3) . ?
C29 C30 1.388(3) . ?
C29 H29 0.9500 . ?
C30 C31 1.385(3) . ?
C30 H30 0.9500 . ?
C31 C32 1.377(3) . ?
C31 H31 0.9500 . ?
C32 C33 1.393(3) . ?
C32 H32 0.9500 . ?
C33 H33 0.9500 . ?
C34 C36 1.523(3) . ?
C34 C37 1.532(3) . ?
C34 C35 1.533(3) . ?
C35 H35A 0.9800 . ?
C35 H35B 0.9800 . ?
C35 H35C 0.9800 . ?
C36 H36A 0.9800 . ?
C36 H36B 0.9800 . ?
C36 H36C 0.9800 . ?
C37 H37A 0.9800 . ?
C37 H37B 0.9800 . ?
C37 H37C 0.9800 . ?
C38 C41 1.526(2) . ?
C38 C39 1.530(3) . ?
C38 C40 1.531(3) . ?
C39 H39A 0.9800 . ?
C39 H39B 0.9800 . ?
C39 H39C 0.9800 . ?
C40 H40A 0.9800 . ?
C40 H40B 0.9800 . ?
C40 H40C 0.9800 . ?
C41 H41A 0.9800 . ?
C41 H41B 0.9800 . ?
C41 H41C 0.9800 . ?
C3 C4 1.390(3) . ?
C3 H3 0.9500 . ?
C4 C5 1.393(3) . ?
C4 H4 0.9500 . ?
C5 C6 1.399(3) . ?
C5 C8 1.510(3) . ?
C6 C7 1.380(3) . ?
C6 H6 0.9500 . ?
C7 H7 0.9500 . ?
C8 H8A 0.9800 . ?
C8 H8B 0.9800 . ?
C8 H8C 0.9800 . ?
C9 C10 1.539(3) . ?
C9 H9 1.0000 . ?
C10 C11 1.528(3) . ?
C10 H10A 0.9900 . ?
C10 H10B 0.9900 . ?
C11 H11A 0.9900 . ?
C11 H11B 0.9900 . ?

#

loop_
_geom_angle_atom_site_label_1
_geom_angle_atom_site_label_2
_geom_angle_atom_site_label_3
_geom_angle
_geom_angle_site_symmetry_1
_geom_angle_site_symmetry_3
_geom_angle_publ_flag
N1 Si1 N2 72.48(7) . . ?
N1 Si1 C1 114.49(8) . . ?
N2 Si1 C1 117.83(8) . . ?
N1 Si1 C42 114.89(7) . . ?
N2 Si1 C42 108.99(7) . . ?
C1 Si1 C42 119.29(7) . . ?
N1 Si1 C27 36.55(7) . . ?
N2 Si1 C27 35.95(7) . . ?
C1 Si1 C27 122.33(7) . . ?
C42 Si1 C27 118.33(7) . . ?
N1 Si1 S3 89.03(5) . . ?
N2 Si1 S3 117.12(5) . . ?
C1 Si1 S3 124.45(6) . . ?
C42 Si1 S3 29.97(6) . . ?
C27 Si1 S3 106.64(5) . . ?
N1 Si1 S2 137.63(5) . . ?
N2 Si1 S2 96.69(5) . . ?
C1 Si1 S2 106.83(6) . . ?
C42 Si1 S2 29.00(6) . . ?
C27 Si1 S2 122.46(5) . . ?
S3 Si1 S2 58.966(17) . . ?
O1 S1 O2 115.34(8) . . ?
O1 S1 C1 111.88(8) . . ?
O2 S1 C1 109.47(8) . . ?
O1 S1 C2 105.42(8) . . ?
O2 S1 C2 104.24(8) . . ?
C1 S1 C2 110.07(9) . . ?
C42 S2 Si1 34.16(6) . . ?
C42 S3 Si1 34.71(6) . . ?
C1 P1 C15 108.41(8) . . ?
C1 P1 C9 106.12(8) . . ?
C15 P1 C9 109.88(8) . . ?
C1 P1 C21 114.85(8) . . ?
C15 P1 C21 111.49(8) . . ?
C9 P1 C21 105.86(8) . . ?
C27 N1 C34 127.73(14) . . ?
C27 N1 Si1 90.03(11) . . ?
C34 N1 Si1 140.81(12) . . ?
C27 N2 C38 129.83(15) . . ?
C27 N2 Si1 90.02(11) . . ?
C38 N2 Si1 140.14(12) . . ?
S1 C1 P1 120.81(10) . . ?
S1 C1 Si1 114.63(9) . . ?
P1 C1 Si1 122.51(10) . . ?
C3 C2 C7 119.58(18) . . ?
C3 C2 S1 123.93(14) . . ?
C7 C2 S1 116.48(15) . . ?
C11 C12 C13 110.58(16) . . ?
C11 C12 H12A 109.5 . . ?
C13 C12 H12A 109.5 . . ?
C11 C12 H12B 109.5 . . ?
C13 C12 H12B 109.5 . . ?
H12A C12 H12B 108.1 . . ?
C12 C13 C14 111.20(16) . . ?
C12 C13 H13A 109.4 . . ?
C14 C13 H13A 109.4 . . ?
C12 C13 H13B 109.4 . . ?
C14 C13 H13B 109.4 . . ?
H13A C13 H13B 108.0 . . ?
C13 C14 C9 109.98(15) . . ?
C13 C14 H14A 109.7 . . ?
C9 C14 H14A 109.7 . . ?
C13 C14 H14B 109.7 . . ?
C9 C14 H14B 109.7 . . ?
H14A C14 H14B 108.2 . . ?
C20 C15 C16 109.03(15) . . ?
C20 C15 P1 113.26(13) . . ?
C16 C15 P1 115.49(12) . . ?
C20 C15 H15 106.1 . . ?
C16 C15 H15 106.1 . . ?
P1 C15 H15 106.1 . . ?
C17 C16 C15 109.49(15) . . ?
C17 C16 H16A 109.8 . . ?
C15 C16 H16A 109.8 . . ?
C17 C16 H16B 109.8 . . ?
C15 C16 H16B 109.8 . . ?
H16A C16 H16B 108.2 . . ?
C18 C17 C16 110.97(16) . . ?
C18 C17 H17A 109.4 . . ?
C16 C17 H17A 109.4 . . ?
C18 C17 H17B 109.4 . . ?
C16 C17 H17B 109.4 . . ?
H17A C17 H17B 108.0 . . ?
C17 C18 C19 109.91(16) . . ?
C17 C18 H18A 109.7 . . ?
C19 C18 H18A 109.7 . . ?
C17 C18 H18B 109.7 . . ?
C19 C18 H18B 109.7 . . ?
H18A C18 H18B 108.2 . . ?
C18 C19 C20 112.30(16) . . ?
C18 C19 H19A 109.1 . . ?
C20 C19 H19A 109.1 . . ?
C18 C19 H19B 109.1 . . ?
C20 C19 H19B 109.1 . . ?
H19A C19 H19B 107.9 . . ?
C19 C20 C15 110.50(16) . . ?
C19 C20 H20A 109.6 . . ?
C15 C20 H20A 109.6 . . ?
C19 C20 H20B 109.6 . . ?
C15 C20 H20B 109.5 . . ?
H20A C20 H20B 108.1 . . ?
C26 C21 C22 109.51(14) . . ?
C26 C21 P1 116.51(13) . . ?
C22 C21 P1 113.99(13) . . ?
C26 C21 H21 105.2 . . ?
C22 C21 H21 105.2 . . ?
P1 C21 H21 105.2 . . ?
C23 C22 C21 109.43(15) . . ?
C23 C22 H22A 109.8 . . ?
C21 C22 H22A 109.8 . . ?
C23 C22 H22B 109.8 . . ?
C21 C22 H22B 109.8 . . ?
H22A C22 H22B 108.2 . . ?
C24 C23 C22 111.37(16) . . ?
C24 C23 H23A 109.4 . . ?
C22 C23 H23A 109.4 . . ?
C24 C23 H23B 109.4 . . ?
C22 C23 H23B 109.4 . . ?
H23A C23 H23B 108.0 . . ?
C23 C24 C25 111.29(15) . . ?
C23 C24 H24A 109.4 . . ?
C25 C24 H24A 109.4 . . ?
C23 C24 H24B 109.4 . . ?
C25 C24 H24B 109.4 . . ?
H24A C24 H24B 108.0 . . ?
C24 C25 C26 112.10(17) . . ?
C24 C25 H25A 109.2 . . ?
C26 C25 H25A 109.2 . . ?
C24 C25 H25B 109.2 . . ?
C26 C25 H25B 109.2 . . ?
H25A C25 H25B 107.9 . . ?
C21 C26 C25 109.35(16) . . ?
C21 C26 H26A 109.8 . . ?
C25 C26 H26A 109.8 . . ?
C21 C26 H26B 109.8 . . ?
C25 C26 H26B 109.8 . . ?
H26A C26 H26B 108.3 . . ?
N2 C27 N1 107.43(15) . . ?
N2 C27 C28 126.93(16) . . ?
N1 C27 C28 125.36(16) . . ?
N2 C27 Si1 54.04(9) . . ?
N1 C27 Si1 53.42(9) . . ?
C28 C27 Si1 173.68(13) . . ?
C33 C28 C29 120.23(17) . . ?
C33 C28 C27 122.47(17) . . ?
C29 C28 C27 117.29(16) . . ?
C30 C29 C28 119.62(17) . . ?
C30 C29 H29 120.2 . . ?
C28 C29 H29 120.2 . . ?
C31 C30 C29 120.03(19) . . ?
C31 C30 H30 120.0 . . ?
C29 C30 H30 120.0 . . ?
C32 C31 C30 120.19(18) . . ?
C32 C31 H31 119.9 . . ?
C30 C31 H31 119.9 . . ?
C31 C32 C33 120.51(18) . . ?
C31 C32 H32 119.7 . . ?
C33 C32 H32 119.7 . . ?
C28 C33 C32 119.41(18) . . ?
C28 C33 H33 120.3 . . ?
C32 C33 H33 120.3 . . ?
N1 C34 C36 107.30(14) . . ?
N1 C34 C37 110.90(15) . . ?
C36 C34 C37 108.86(17) . . ?
N1 C34 C35 110.55(16) . . ?
C36 C34 C35 108.78(16) . . ?
C37 C34 C35 110.36(16) . . ?
C34 C35 H35A 109.5 . . ?
C34 C35 H35B 109.5 . . ?
H35A C35 H35B 109.5 . . ?
C34 C35 H35C 109.5 . . ?
H35A C35 H35C 109.5 . . ?
H35B C35 H35C 109.5 . . ?
C34 C36 H36A 109.5 . . ?
C34 C36 H36B 109.5 . . ?
H36A C36 H36B 109.5 . . ?
C34 C36 H36C 109.5 . . ?
H36A C36 H36C 109.5 . . ?
H36B C36 H36C 109.5 . . ?
C34 C37 H37A 109.5 . . ?
C34 C37 H37B 109.5 . . ?
H37A C37 H37B 109.5 . . ?
C34 C37 H37C 109.5 . . ?
H37A C37 H37C 109.5 . . ?
H37B C37 H37C 109.5 . . ?
N2 C38 C41 106.62(14) . . ?
N2 C38 C39 112.76(16) . . ?
C41 C38 C39 108.24(16) . . ?
N2 C38 C40 108.08(15) . . ?
C41 C38 C40 109.99(16) . . ?
C39 C38 C40 111.05(16) . . ?
C38 C39 H39A 109.5 . . ?
C38 C39 H39B 109.5 . . ?
H39A C39 H39B 109.5 . . ?
C38 C39 H39C 109.5 . . ?
H39A C39 H39C 109.5 . . ?
H39B C39 H39C 109.5 . . ?
C38 C40 H40A 109.5 . . ?
C38 C40 H40B 109.5 . . ?
H40A C40 H40B 109.5 . . ?
C38 C40 H40C 109.5 . . ?
H40A C40 H40C 109.5 . . ?
H40B C40 H40C 109.5 . . ?
C38 C41 H41A 109.5 . . ?
C38 C41 H41B 109.5 . . ?
H41A C41 H41B 109.5 . . ?
C38 C41 H41C 109.5 . . ?
H41A C41 H41C 109.5 . . ?
H41B C41 H41C 109.5 . . ?
S2 C42 S3 127.83(11) . . ?
S2 C42 Si1 116.84(10) . . ?
S3 C42 Si1 115.33(10) . . ?
C2 C3 C4 120.29(17) . . ?
C2 C3 H3 119.9 . . ?
C4 C3 H3 119.9 . . ?
C3 C4 C5 120.85(18) . . ?
C3 C4 H4 119.6 . . ?
C5 C4 H4 119.6 . . ?
C4 C5 C6 118.16(18) . . ?
C4 C5 C8 121.65(19) . . ?
C6 C5 C8 120.19(18) . . ?
C7 C6 C5 121.38(18) . . ?
C7 C6 H6 119.3 . . ?
C5 C6 H6 119.3 . . ?
C6 C7 C2 119.73(18) . . ?
C6 C7 H7 120.1 . . ?
C2 C7 H7 120.1 . . ?
C5 C8 H8A 109.5 . . ?
C5 C8 H8B 109.5 . . ?
H8A C8 H8B 109.5 . . ?
C5 C8 H8C 109.5 . . ?
H8A C8 H8C 109.5 . . ?
H8B C8 H8C 109.5 . . ?
C14 C9 C10 112.84(15) . . ?
C14 C9 P1 119.34(13) . . ?
C10 C9 P1 110.46(13) . . ?
C14 C9 H9 104.1 . . ?
C10 C9 H9 104.1 . . ?
P1 C9 H9 104.1 . . ?
C11 C10 C9 111.01(15) . . ?
C11 C10 H10A 109.4 . . ?
C9 C10 H10A 109.4 . . ?
C11 C10 H10B 109.4 . . ?
C9 C10 H10B 109.4 . . ?
H10A C10 H10B 108.0 . . ?
C12 C11 C10 111.45(16) . . ?
C12 C11 H11A 109.3 . . ?
C10 C11 H11A 109.3 . . ?
C12 C11 H11B 109.3 . . ?
C10 C11 H11B 109.3 . . ?
H11A C11 H11B 108.0 . . ?

#

_refine_diff_density_max         0.501
_refine_diff_density_min         -0.477
_refine_diff_density_rms         0.060
######### additional information out of the cif_od #######  
_audit_creation_date             2024-06-27
_cell_oxdiff_length_a            13.64191(19)
_cell_oxdiff_length_b            14.83348(17)
_cell_oxdiff_length_c            20.8739(2)
_cell_oxdiff_angle_alpha         90.0671(9)
_cell_oxdiff_angle_beta          100.6800(10)
_cell_oxdiff_angle_gamma         90.0051(10)
_cell_oxdiff_volume              4150.81(9)
_cell_oxdiff_measurement_reflns_used 28789
loop_
_exptl_crystal_face_index_h
_exptl_crystal_face_index_k
_exptl_crystal_face_index_l
_exptl_crystal_face_perp_dist
-1 2 -1 0.0488
-8 -4 0 0.0271
8 1 4 0.0360
4 -5 9 0.0104
2 -9 5 0.0185
-2 9 -5 0.0526
8 -2 3 0.0433
-9 0 0 0.0258
5 -2 -12 0.1022
4 -6 7 0.0142
-2 5 -11 0.0568
-6 6 -3 0.0391
-6 3 11 0.0470
2 -8 -7 0.0557
4 -8 4 0.0206
-6 4 -6 0.0285
-3 3 -11 0.0532
4 0 10 0.0258

#

loop_
_exptl_oxdiff_crystal_face_indexfrac_h
_exptl_oxdiff_crystal_face_indexfrac_k
_exptl_oxdiff_crystal_face_indexfrac_l
_exptl_oxdiff_crystal_face_x
_exptl_oxdiff_crystal_face_y
_exptl_oxdiff_crystal_face_z
-1.0000 2.0000 -1.0000 -0.0260 -0.1053 -0.2310
-7.7377 -4.2861 -0.4020 0.9648 0.0763 -0.2516
7.6887 0.8422 4.3200 -0.7490 -0.0587 0.6600
3.8477 -4.5186 9.1524 -0.0675 -0.0730 0.9950
1.8266 -8.6266 4.7348 0.3442 0.3617 0.8664
-1.9398 8.5032 -4.9886 -0.3273 -0.3438 -0.8801
8.0167 -1.9968 2.6661 -0.6202 0.2184 0.7534
-8.7292 0.2830 0.2710 0.7945 -0.2802 -0.5388
5.1676 -2.4000 -11.7521 -0.3766 0.9080 -0.1837
4.4217 -5.7676 7.0911 -0.0548 0.1300 0.9900
-2.3183 4.5114 -10.5849 -0.0783 0.1909 -0.9785
-5.9639 6.3227 -2.8402 0.1788 -0.4290 -0.8854
-5.8262 3.2825 10.5877 0.3831 -0.9233 0.0290
2.2459 -7.9354 -7.3669 0.2283 0.9542 0.1936
3.9489 -7.7937 3.9812 0.0968 0.4074 0.9081
-5.8974 4.1429 -6.4487 0.2878 -0.1007 -0.9524
-2.8586 2.5886 -11.2767 0.0809 0.3348 -0.9388
4.4436 -0.0132 10.2570 -0.3802 -0.4026 0.8327

#

_oxdiff_exptl_absorpt_empirical_full_min 0.458
_oxdiff_exptl_absorpt_empirical_full_max 2.305
_oxdiff_exptl_absorpt_empirical_details 
;
Empirical correction (ABSPACK) includes:
- Absorption correction using spherical harmonics
- Frame scaling
;
_diffrn_ambient_environment      N~2~
_diffrn_source_type              'PhotonJet (Cu) X-ray Source'
_diffrn_radiation_probe          x-ray
_diffrn_radiation_monochromator  mirror
_diffrn_measurement_device       'four-circle diffractometer'
_diffrn_detector                 'Hybrid Pixel Array Detector'
_diffrn_detector_type            HyPix
_diffrn_reflns_av_sigmaI/netI    0.0682
_diffrn_orient_matrix_type       
'CrysAlisPro convention (1999,Acta A55,543-557)'
_diffrn_orient_matrix_UB_11      -0.0927941000
_diffrn_orient_matrix_UB_12      -0.0578697000
_diffrn_orient_matrix_UB_13      0.0030605000
_diffrn_orient_matrix_UB_21      0.0284147000
_diffrn_orient_matrix_UB_22      -0.0642531000
_diffrn_orient_matrix_UB_23      -0.0516446000
_diffrn_orient_matrix_UB_31      0.0615492000
_diffrn_orient_matrix_UB_32      -0.0575234000
_diffrn_orient_matrix_UB_33      0.0544438000
_diffrn_measurement_details      
;
List of Runs (angles in degrees, time in seconds):

  # Type    Start    End  Width  t~exp~   \w     \q     \k     \f   Frames
#--------------------------------------------------------------------------
  1  \w   -119.00 -55.00   0.50    4.00    --  -47.28 -58.00  22.00  128
  2  \w    -19.00  61.00   0.50    4.00    --   47.28 -58.00  22.00  160
  3  \w     39.00  87.00   0.50    4.00    --   47.28  58.00 163.00   96
  4  \w    -56.00 -19.00   0.50   16.00    --  -91.75  58.00 163.00   74
  5  \w   -122.00 -94.00   0.50   16.00    --  -91.75 -58.00  22.00   56
  6  \w   -161.00-126.00   0.50   16.00    --  -91.75 -58.00  22.00   70
  7  \w     99.00 161.00   0.50   16.00    --  105.91  58.00 163.00  124
  8  \w     34.00  70.00   0.50   16.00    --  105.91 -58.00  22.00   72
  9  \w    -22.00  28.00   0.50    4.00    --  -47.28  19.00-180.00  100
 10  \w     -5.00  28.00   0.50    4.00    --  -47.28  19.00 -90.00   66
 11  \w    -20.00  28.00   0.50    4.00    --  -47.28  19.00  60.00   96
 12  \w    -14.00  24.00   0.50    4.00    --  -47.28  58.00 163.00   76
 13  \w   -119.00 -86.00   0.50    4.00    --  -47.28-125.00 -60.00   66
 14  \w    -62.00 -21.00   0.50    4.00    --  -47.28  58.00 163.00   82
 15  \w     36.00  94.00   0.50    4.00    --   47.28-125.00  30.00  116
 16  \w    -65.00 -21.00   0.50   16.00    --  -91.75  61.00   0.00   88
 17  \w    -65.00 -39.00   0.50   16.00    --  -91.75  61.00 -30.00   52
 18  \w    -72.00 -21.00   0.50   16.00    --  -91.75 125.00-180.00  102
 19  \w    -48.00 -23.00   0.50   16.00    --  -91.75  45.00 -60.00   50
 20  \w    -62.00 -25.00   0.50   16.00    --  -91.75  61.00-150.00   74
 21  \w    -47.00 -22.00   0.50   16.00    --  -91.75  45.00-120.00   50
 22  \w    -47.00 -21.00   0.50   16.00    --  -91.75  45.00   0.00   52
 23  \w   -116.00 -77.00   0.50   16.00    --  -91.75 -61.00 -90.00   78
 24  \w   -156.00-120.00   0.50   16.00    --  -91.75 -61.00 -90.00   72
 25  \w   -163.00 -83.00   0.50   16.00    --  -91.75 -94.00 120.00  160
 26  \w    -62.00 -36.00   0.50   16.00    --  -91.75 125.00  90.00   52
 27  \w    -60.00 -22.00   0.50   16.00    --  -91.75  61.00-120.00   76
 28  \w     80.00 112.00   0.50   16.00    --  105.91-125.00  30.00   64
 29  \w     38.00  65.00   0.50   16.00    --  105.91-125.00  30.00   54
 30  \w     39.00  85.00   0.50   16.00    --  105.91 -96.00 132.73   92
 31  \w    140.00 177.00   0.50   16.00    --  105.91  30.00 120.00   74
 32  \w    103.00 135.00   0.50   16.00    --  105.91  30.00 120.00   64
 33  \w     61.00 106.00   0.50   16.00    --  105.91-102.00-160.76   90
 34  \w     68.00  94.00   0.50   16.00    --  105.91 -94.00  90.00   52
 35  \w     34.00  67.00   0.50   16.00    --  105.91-125.00   0.00   66
 36  \w     74.00 112.00   0.50   16.00    --  105.91-125.00   0.00   76
 37  \w     68.00  94.00   0.50   16.00    --  105.91 -94.00-120.00   52
 38  \w     69.00 106.00   0.50   16.00    --  105.91 -94.00  60.00   74
 39  \w     45.00  73.00   0.50   16.00    --  105.91 -61.00  60.00   56
 40  \w     36.00  62.00   0.50   16.00    --  105.91 -94.00  30.00   52
 41  \w     54.00 105.00   0.50   16.00    --  105.91 -97.00-125.83  102
 42  \w     36.00  89.00   0.50   16.00    --  105.91-125.00  90.00  106
 43  \w     98.00 174.00   0.50   16.00    --  105.91  45.00  90.00  152
 44  \w     52.00 106.00   0.50   16.00    --  105.91-100.00 164.47  108
 45  \w     96.00 147.00   0.50   16.00    --  105.91 125.00 150.00  102
 46  \w     72.00 105.00   0.50   16.00    --  105.91 -97.00 -12.40   66
 47  \w     36.00  92.00   0.50   16.00    --  105.91-125.00 -30.00  112
 48  \w     33.00  59.00   0.50   16.00    --  105.91 -61.00-180.00   52
;
_reflns_odcompleteness_completeness 99.99
_reflns_odcompleteness_theta     66.97
_reflns_odcompleteness_iscentric 1
_chemical_oxdiff_formula         'C42 H63 N2 O2 Si1 P1 S3 '


_shelx_res_file                  
;
TITL FK-1009_a.res in P2(1)/c
    FK-1009_a.res
    created by SHELXL-2019/3 at 15:37:34 on 27-Jun-2024
REM Old TITL FK-1009 in P2(1)/c
REM SHELXT solution in P2(1)/c: R1 0.107, Rweak 0.004, Alpha 0.026
REM <I/s>   0.406 for  321 systematic absences,  Orientation as input
REM Formula found by SHELXT:  C42 N2 O2 Si P S3
CELL  1.54184  13.6372  14.8350  20.8762   90.000  100.641   90.000
ZERR    4.000   0.0001   0.0001   0.0002    0.000    0.001    0.000
LATT  1
SYMM -X, 1/2+Y, 1/2-Z
SFAC C H N O SI P S
UNIT 168 252 8 8 4 4 12
L.S. 10
ACTA
BOND
BOND $H
BIND Si1 S2
BIND Si1 S3
TEMP -173
LIST 4
FMAP 2
PLAN 20
WGHT    0.063100    2.222600
FVAR       0.31542
SI1   5    0.674623    0.514723    0.700106    11.00000    0.01985    0.02380 =
         0.01531   -0.00060    0.00619    0.00082
O1    4    0.929927    0.454003    0.840906    11.00000    0.02110    0.03436 =
         0.02202   -0.00121    0.00470    0.00276
O2    4    0.895805    0.465244    0.721765    11.00000    0.02347    0.03422 =
         0.01989    0.00375    0.01062    0.00335
S1    7    0.860629    0.438523    0.780488    11.00000    0.01921    0.02725 =
         0.01657    0.00052    0.00675    0.00174
S2    7    0.552292    0.680934    0.716352    11.00000    0.03293    0.03005 =
         0.03410   -0.00232    0.00798    0.00384
S3    7    0.449068    0.511512    0.664945    11.00000    0.02674    0.04132 =
         0.05051   -0.01203    0.00421    0.00160
P1    6    0.717932    0.533354    0.854138    11.00000    0.02001    0.02338 =
         0.01505   -0.00017    0.00694    0.00018
N1    3    0.679139    0.429104    0.638352    11.00000    0.02158    0.02504 =
         0.01840   -0.00158    0.00689    0.00030
N2    3    0.742084    0.562799    0.639914    11.00000    0.02406    0.02404 =
         0.01589    0.00015    0.00628    0.00068
C1    1    0.746672    0.487146    0.781168    11.00000    0.02085    0.02420 =
         0.01675    0.00052    0.00672    0.00272
C2    1    0.847796    0.318495    0.773586    11.00000    0.02413    0.02790 =
         0.01707   -0.00017    0.00524    0.00343
C12   1    0.828654    0.833269    0.893857    11.00000    0.03327    0.02808 =
         0.02760   -0.00289    0.00889   -0.00404
AFIX  23
H12A  2    0.845884    0.895998    0.884125    11.00000   -1.20000
H12B  2    0.847005    0.824062    0.941537    11.00000   -1.20000
AFIX   0
C13   1    0.716757    0.818672    0.872004    11.00000    0.03156    0.02601 =
         0.02853   -0.00134    0.00794    0.00166
AFIX  23
H13A  2    0.697984    0.831067    0.824727    11.00000   -1.20000
H13B  2    0.679958    0.861415    0.895281    11.00000   -1.20000
AFIX   0
C14   1    0.687061    0.722066    0.885744    11.00000    0.02422    0.02800 =
         0.02101   -0.00192    0.00677    0.00037
AFIX  23
H14A  2    0.614871    0.713378    0.869115    11.00000   -1.20000
H14B  2    0.699974    0.711190    0.933349    11.00000   -1.20000
AFIX   0
C15   1    0.583273    0.517714    0.852941    11.00000    0.02182    0.02694 =
         0.01794   -0.00046    0.00673   -0.00023
AFIX  13
H15   2    0.547986    0.559122    0.818428    11.00000   -1.20000
AFIX   0
C16   1    0.547203    0.543709    0.916428    11.00000    0.02551    0.03009 =
         0.01914   -0.00117    0.00954   -0.00105
AFIX  23
H16A  2    0.574985    0.501099    0.951622    11.00000   -1.20000
H16B  2    0.570898    0.605051    0.930118    11.00000   -1.20000
AFIX   0
C17   1    0.433170    0.540937    0.904888    11.00000    0.02637    0.03284 =
         0.02346    0.00076    0.01290    0.00212
AFIX  23
H17A  2    0.410051    0.559139    0.945241    11.00000   -1.20000
H17B  2    0.405786    0.584343    0.870146    11.00000   -1.20000
AFIX   0
C18   1    0.394733    0.447194    0.885160    11.00000    0.02317    0.03634 =
         0.03095    0.00017    0.01172   -0.00280
AFIX  23
H18A  2    0.320868    0.447325    0.876516    11.00000   -1.20000
H18B  2    0.417974    0.404343    0.921114    11.00000   -1.20000
AFIX   0
C19   1    0.432454    0.417301    0.824067    11.00000    0.02570    0.03758 =
         0.03375   -0.00957    0.01097   -0.00572
AFIX  23
H19A  2    0.402433    0.456184    0.787070    11.00000   -1.20000
H19B  2    0.410542    0.354596    0.813331    11.00000   -1.20000
AFIX   0
C20   1    0.546214    0.422171    0.832632    11.00000    0.02452    0.02851 =
         0.02810   -0.00497    0.00995   -0.00101
AFIX  23
H20A  2    0.567043    0.405785    0.791162    11.00000   -1.20000
H20B  2    0.576618    0.378453    0.866345    11.00000   -1.20000
AFIX   0
C21   1    0.794057    0.489058    0.930138    11.00000    0.02308    0.02860 =
         0.01553    0.00134    0.00623    0.00126
AFIX  13
H21   2    0.864894    0.496521    0.924606    11.00000   -1.20000
AFIX   0
C22   1    0.785146    0.544322    0.991703    11.00000    0.02695    0.03206 =
         0.01738   -0.00058    0.00744   -0.00059
AFIX  23
H22A  2    0.791151    0.609434    0.982777    11.00000   -1.20000
H22B  2    0.719106    0.533713    1.003597    11.00000   -1.20000
AFIX   0
C23   1    0.867787    0.515921    1.048028    11.00000    0.02582    0.04038 =
         0.01806    0.00088    0.00504   -0.00302
AFIX  23
H23A  2    0.933549    0.530285    1.036930    11.00000   -1.20000
H23B  2    0.861245    0.550486    1.087586    11.00000   -1.20000
AFIX   0
C24   1    0.862692    0.415567    1.062097    11.00000    0.02954    0.04304 =
         0.02219    0.00802    0.00454   -0.00119
AFIX  23
H24A  2    0.800696    0.402479    1.078664    11.00000   -1.20000
H24B  2    0.920020    0.398487    1.096343    11.00000   -1.20000
AFIX   0
C25   1    0.864492    0.359582    1.001033    11.00000    0.03235    0.03183 =
         0.02852    0.00868    0.00856    0.00271
AFIX  23
H25A  2    0.855362    0.295197    1.010940    11.00000   -1.20000
H25B  2    0.930462    0.366148    0.988175    11.00000   -1.20000
AFIX   0
C26   1    0.782650    0.388319    0.943907    11.00000    0.03019    0.02980 =
         0.02167    0.00186    0.00737   -0.00116
AFIX  23
H26A  2    0.788228    0.352687    0.904644    11.00000   -1.20000
H26B  2    0.716137    0.376884    0.954843    11.00000   -1.20000
AFIX   0
C27   1    0.732165    0.485451    0.607173    11.00000    0.01888    0.02653 =
         0.01719    0.00104    0.00351    0.00337
C28   1    0.779255    0.460876    0.550683    11.00000    0.02722    0.02357 =
         0.01905   -0.00103    0.00920   -0.00104
C29   1    0.874305    0.422309    0.564328    11.00000    0.02452    0.03057 =
         0.02161   -0.00017    0.00799    0.00032
AFIX  43
H29   2    0.907002    0.413907    0.608204    11.00000   -1.20000
AFIX   0
C30   1    0.920689    0.396340    0.513398    11.00000    0.02720    0.03323 =
         0.02840   -0.00140    0.01133    0.00265
AFIX  43
H30   2    0.985660    0.370791    0.522382    11.00000   -1.20000
AFIX   0
C31   1    0.872288    0.407661    0.449502    11.00000    0.03647    0.03446 =
         0.02464   -0.00395    0.01568    0.00064
AFIX  43
H31   2    0.903826    0.389190    0.414724    11.00000   -1.20000
AFIX   0
C32   1    0.778586    0.445614    0.436240    11.00000    0.03851    0.03605 =
         0.01806   -0.00040    0.00811    0.00012
AFIX  43
H32   2    0.745638    0.452830    0.392302    11.00000   -1.20000
AFIX   0
C33   1    0.731730    0.473510    0.486749    11.00000    0.02849    0.03028 =
         0.02141   -0.00073    0.00655    0.00196
AFIX  43
H33   2    0.667739    0.500958    0.477414    11.00000   -1.20000
AFIX   0
C34   1    0.631244    0.341854    0.614033    11.00000    0.02440    0.02736 =
         0.02467   -0.00598    0.00755   -0.00347
C35   1    0.553573    0.356973    0.551856    11.00000    0.03231    0.04546 =
         0.02528   -0.00481    0.00407   -0.00733
AFIX 137
H35A  2    0.587408    0.374148    0.516152    11.00000   -1.50000
H35B  2    0.507837    0.405190    0.559281    11.00000   -1.50000
H35C  2    0.515812    0.301248    0.540380    11.00000   -1.50000
AFIX   0
C36   1    0.578685    0.305199    0.666905    11.00000    0.02612    0.03136 =
         0.02985   -0.00187    0.00786   -0.00499
AFIX 137
H36A  2    0.524887    0.346355    0.672879    11.00000   -1.50000
H36B  2    0.626697    0.299964    0.707906    11.00000   -1.50000
H36C  2    0.550656    0.245692    0.653947    11.00000   -1.50000
AFIX   0
C37   1    0.709664    0.273388    0.601552    11.00000    0.03520    0.02750 =
         0.04421   -0.00843    0.01748   -0.00359
AFIX 137
H37A  2    0.677899    0.214586    0.591258    11.00000   -1.50000
H37B  2    0.761708    0.268050    0.640585    11.00000   -1.50000
H37C  2    0.739558    0.293722    0.564827    11.00000   -1.50000
AFIX   0
C38   1    0.789942    0.648772    0.625320    11.00000    0.03025    0.02563 =
         0.01947    0.00023    0.00968   -0.00345
C39   1    0.890276    0.634122    0.604052    11.00000    0.03368    0.03422 =
         0.02850   -0.00295    0.01589   -0.00689
AFIX 137
H39A  2    0.879219    0.605613    0.560970    11.00000   -1.50000
H39B  2    0.932382    0.595030    0.635611    11.00000   -1.50000
H39C  2    0.923493    0.692342    0.601951    11.00000   -1.50000
AFIX   0
C40   1    0.716894    0.698858    0.572751    11.00000    0.04450    0.02888 =
         0.02550    0.00610    0.00774    0.00107
AFIX 137
H40A  2    0.745121    0.757511    0.564404    11.00000   -1.50000
H40B  2    0.653561    0.707889    0.587678    11.00000   -1.50000
H40C  2    0.705253    0.663228    0.532530    11.00000   -1.50000
AFIX   0
C41   1    0.808264    0.703357    0.688381    11.00000    0.03338    0.02994 =
         0.02380   -0.00372    0.01058   -0.00757
AFIX 137
H41A  2    0.841061    0.760309    0.681271    11.00000   -1.50000
H41B  2    0.851102    0.668879    0.722652    11.00000   -1.50000
H41C  2    0.744393    0.715931    0.701710    11.00000   -1.50000
AFIX   0
C42   1    0.549362    0.574568    0.693498    11.00000    0.01891    0.03105 =
         0.00895    0.00246    0.00605    0.00196
C3    1    0.770123    0.270454    0.791466    11.00000    0.02391    0.03246 =
         0.01855    0.00064    0.00734    0.00450
AFIX  43
H3    2    0.719406    0.301327    0.808355    11.00000   -1.20000
AFIX   0
C4    1    0.765986    0.177235    0.784825    11.00000    0.02914    0.03181 =
         0.02038    0.00235    0.00673    0.00002
AFIX  43
H4    2    0.711615    0.145065    0.796425    11.00000   -1.20000
AFIX   0
C5    1    0.840540    0.130381    0.761379    11.00000    0.03171    0.02953 =
         0.02074    0.00029    0.00237    0.00498
C6    1    0.919176    0.179833    0.744215    11.00000    0.02544    0.03544 =
         0.02833   -0.00451    0.00729    0.00781
AFIX  43
H6    2    0.970858    0.148965    0.728341    11.00000   -1.20000
AFIX   0
C7    1    0.923211    0.272496    0.749868    11.00000    0.02247    0.03478 =
         0.02580   -0.00212    0.00830    0.00277
AFIX  43
H7    2    0.976989    0.304916    0.737700    11.00000   -1.20000
AFIX   0
C8    1    0.837609    0.029097    0.754055    11.00000    0.04053    0.03268 =
         0.03623   -0.00324    0.00682    0.00340
AFIX 137
H8A   2    0.838885    0.013144    0.708662    11.00000   -1.50000
H8B   2    0.776361    0.005749    0.766218    11.00000   -1.50000
H8C   2    0.895679    0.002669    0.782532    11.00000   -1.50000
AFIX   0
C9    1    0.747215    0.654815    0.852525    11.00000    0.02335    0.02510 =
         0.01903   -0.00034    0.00763   -0.00159
AFIX  13
H9    2    0.730524    0.671179    0.805296    11.00000   -1.20000
AFIX   0
C10   1    0.860575    0.670080    0.870811    11.00000    0.02280    0.02887 =
         0.02315   -0.00289    0.00798   -0.00054
AFIX  23
H10A  2    0.883677    0.654815    0.917316    11.00000   -1.20000
H10B  2    0.895147    0.629738    0.844413    11.00000   -1.20000
AFIX   0
C11   1    0.887317    0.767977    0.859050    11.00000    0.02810    0.03148 =
         0.02614   -0.00343    0.00963   -0.00631
AFIX  23
H11A  2    0.959628    0.777254    0.874856    11.00000   -1.20000
H11B  2    0.872890    0.780612    0.811675    11.00000   -1.20000
AFIX   0
HKLF 4


REM  FK-1009_a.res in P2(1)/c
REM wR2 = 0.1085, GooF = S = 1.051, Restrained GooF = 1.051 for all data
REM R1 = 0.0387 for 6705 Fo > 4sig(Fo) and 0.0427 for all 7406 data
REM 467 parameters refined using 0 restraints

END

WGHT      0.0631      2.2224

REM Highest difference peak  0.501,  deepest hole -0.477,  1-sigma level  0.060
Q1    1   0.5504  0.6115  0.6984  11.00000  0.05    0.50
Q2    1   0.8491  0.3742  0.7740  11.00000  0.05    0.47
Q3    1   0.5279  0.5544  0.6922  11.00000  0.05    0.46
Q4    1   0.5753  0.5574  0.6945  11.00000  0.05    0.45
Q5    1   0.9170  0.4419  0.8102  11.00000  0.05    0.43
Q6    1   0.7581  0.5078  0.8915  11.00000  0.05    0.41
Q7    1   0.7323  0.6003  0.8575  11.00000  0.05    0.41
Q8    1   0.7263  0.5030  0.7389  11.00000  0.05    0.41
Q9    1   0.7919  0.4433  0.7623  11.00000  0.05    0.40
Q10   1   0.6249  0.6861  0.7412  11.00000  0.05    0.38
Q11   1   0.7982  0.6650  0.8612  11.00000  0.05    0.35
Q12   1   0.6459  0.5322  0.8357  11.00000  0.05    0.34
Q13   1   0.8384  0.0863  0.7584  11.00000  0.05    0.33
Q14   1   0.4709  0.5412  0.6266  11.00000  0.05    0.31
Q15   1   0.8670  0.4656  1.0565  11.00000  0.05    0.31
Q16   1   0.8221  0.3750  0.9711  11.00000  0.05    0.31
Q17   1   0.3765  0.5155  0.6394  11.00000  0.05    0.31
Q18   1   0.4780  0.6844  0.6888  11.00000  0.05    0.31
Q19   1   0.8643  0.7155  0.8633  11.00000  0.05    0.30
Q20   1   0.5932  0.3491  0.5823  11.00000  0.05    0.29
;
_shelx_res_checksum              909
####################################################################### 
# 
# This file contains crystal structure data downloaded from the 
# Cambridge Structural Database (CSD) hosted by the Cambridge 
# Crystallographic Data Centre (CCDC).
# 
# Full information about CCDC data access policies and citation 
# guidelines are available at http://www.ccdc.cam.ac.uk/access/V1 
# 
# Audit and citation data items may have been added by the CCDC. 
# Please retain this information to preserve the provenance of 
# this file and to allow appropriate attribution of the data. 
# 
#######################################################################

data_MAS-003_twin1_hklf5
_database_code_depnum_ccdc_archive 'CCDC 2350310'
loop_
_audit_author_name
_audit_author_address
'Viktoria H. Gessner'
;Ruhr University Bochum
Germany
;
_audit_update_record             
;
2024-04-23 deposited with the CCDC.	2025-03-27 downloaded from the CCDC.
;
#

_audit_creation_method           SHELXL-2019/3
_shelx_SHELXL_version_number     2019/3
_chemical_name_systematic        ?
_chemical_name_common            ?
_chemical_melting_point          ?
_chemical_formula_moiety         '2(C35 H38 N3 P Si), 0.5(C6 H6)'
_chemical_formula_sum            'C73 H79 N6 P2 Si2'
_chemical_formula_weight         1158.54
loop_
_atom_type_symbol
_atom_type_description
_atom_type_scat_dispersion_real
_atom_type_scat_dispersion_imag
_atom_type_scat_source
C C 0.0181 0.0091 'International Tables Vol C Tables 4.2.6.8 and 6.1.1.4'
H H 0.0000 0.0000 'International Tables Vol C Tables 4.2.6.8 and 6.1.1.4'
N N 0.0311 0.0180 'International Tables Vol C Tables 4.2.6.8 and 6.1.1.4'
Si Si 0.2541 0.3302 'International Tables Vol C Tables 4.2.6.8 and 6.1.1.4'
P P 0.2955 0.4335 'International Tables Vol C Tables 4.2.6.8 and 6.1.1.4'

#

_space_group_crystal_system      monoclinic
_space_group_IT_number           15
_space_group_name_H-M_alt        'C 2/c'
_space_group_name_Hall           '-C 2yc'
_shelx_space_group_comment       
;
The symmetry employed for this shelxl refinement is uniquely defined
by the following loop, which should always be used as a source of
symmetry information in preference to the above space-group names.
They are only intended as comments.
;
loop_
_space_group_symop_operation_xyz
'x, y, z'
'-x, y, -z+1/2'
'x+1/2, y+1/2, z'
'-x+1/2, y+1/2, -z+1/2'
'-x, -y, -z'
'x, -y, z-1/2'
'-x+1/2, -y+1/2, -z'
'x+1/2, -y+1/2, z-1/2'

#

_cell_length_a                   64.6062(4)
_cell_length_b                   10.33540(10)
_cell_length_c                   19.79680(10)
_cell_angle_alpha                90
_cell_angle_beta                 94.6640(10)
_cell_angle_gamma                90
_cell_volume                     13175.16(17)
_cell_formula_units_Z            8
_cell_measurement_temperature    100(2)
_cell_measurement_reflns_used    45969
_cell_measurement_theta_min      2.7260
_cell_measurement_theta_max      76.7120
_exptl_crystal_description       block
_exptl_crystal_colour            colourless
_exptl_crystal_density_meas      ?
_exptl_crystal_density_method    ?
_exptl_crystal_density_diffrn    1.168
_exptl_crystal_F_000             4936
_exptl_transmission_factor_min   ?
_exptl_transmission_factor_max   ?
_exptl_crystal_size_max          0.404
_exptl_crystal_size_mid          0.135
_exptl_crystal_size_min          0.100
_exptl_absorpt_coefficient_mu    1.297
_shelx_estimated_absorpt_T_min   ?
_shelx_estimated_absorpt_T_max   ?
_exptl_absorpt_correction_type   gaussian
_exptl_absorpt_correction_T_min  0.571
_exptl_absorpt_correction_T_max  1.000
_exptl_absorpt_process_details   
;
CrysAlisPro 1.171.41.93a (Rigaku Oxford Diffraction, 2020)
Numerical absorption correction based on gaussian integration over
a multifaceted crystal model
Empirical absorption correction using spherical harmonics,
implemented in SCALE3 ABSPACK scaling algorithm.
;
_exptl_absorpt_special_details   ?
_diffrn_ambient_temperature      100(2)
_diffrn_radiation_wavelength     1.54184
_diffrn_radiation_type           CuK\a
_diffrn_source                   'micro-focus sealed X-ray tube'
_diffrn_measurement_device_type  'XtaLAB Synergy, Dualflex, HyPix'
_diffrn_measurement_method       '\w scans'
_diffrn_detector_area_resol_mean 10.0000
_diffrn_reflns_number            12149
_diffrn_reflns_av_unetI/netI     0.0140
_diffrn_reflns_av_R_equivalents  0.0434
_diffrn_reflns_limit_h_min       -77
_diffrn_reflns_limit_h_max       77
_diffrn_reflns_limit_k_min       -12
_diffrn_reflns_limit_k_max       12
_diffrn_reflns_limit_l_min       -23
_diffrn_reflns_limit_l_max       23
_diffrn_reflns_theta_min         2.745
_diffrn_reflns_theta_max         68.000
_diffrn_reflns_theta_full        67.684
_diffrn_measured_fraction_theta_max 1.000
_diffrn_measured_fraction_theta_full 1.000
_diffrn_reflns_Laue_measured_fraction_max 1.000
_diffrn_reflns_Laue_measured_fraction_full 1.000
_diffrn_reflns_point_group_measured_fraction_max 1.000
_diffrn_reflns_point_group_measured_fraction_full 1.000
_reflns_number_total             12149
_reflns_number_gt                11551
_reflns_threshold_expression     'I > 2\s(I)'
_reflns_Friedel_coverage         0.000
_reflns_Friedel_fraction_max     .
_reflns_Friedel_fraction_full    .
_reflns_special_details          
;
 _reflns_Friedel_fraction is defined as the number of unique
 Friedel pairs measured divided by the number that would be
 possible theoretically, ignoring centric projections and
 systematic absences. Completness statistics refer to single and
 composite reflections containing twin component 1 only.
;
_computing_data_collection       'CrysAlisPro 1.171.41.93a (Rigaku OD, 2020)'
_computing_cell_refinement       'CrysAlisPro 1.171.41.93a (Rigaku OD, 2020)'
_computing_data_reduction        'CrysAlisPro 1.171.41.93a (Rigaku OD, 2020)'
_computing_structure_solution    'SHELXT (G.M. Sheldrick, 2015)'
_computing_structure_refinement  'SHELXL-2019/2 (Sheldrick, 2019)'
_computing_molecular_graphics    ?
_computing_publication_material  ?
_refine_special_details          
;
 Refined as a 2-component twin.
;
_refine_ls_structure_factor_coef Fsqd
_refine_ls_matrix_type           full
_refine_ls_weighting_scheme      calc
_refine_ls_weighting_details     
'w=1/[\s^2^(Fo^2^)+(0.0831P)^2^+36.8808P] where P=(Fo^2^+2Fc^2^)/3'
_atom_sites_solution_primary     dual
_atom_sites_solution_secondary   ?
_atom_sites_solution_hydrogens   geom
_refine_ls_hydrogen_treatment    constr
_refine_ls_extinction_method     none
_refine_ls_extinction_coef       .
_refine_ls_number_reflns         12149
_refine_ls_number_parameters     755
_refine_ls_number_restraints     0
_refine_ls_R_factor_all          0.0640
_refine_ls_R_factor_gt           0.0618
_refine_ls_wR_factor_ref         0.1845
_refine_ls_wR_factor_gt          0.1830
_refine_ls_goodness_of_fit_ref   1.184
_refine_ls_restrained_S_all      1.184
_refine_ls_shift/su_max          0.002
_refine_ls_shift/su_mean         0.000
loop_
_atom_site_label
_atom_site_type_symbol
_atom_site_fract_x
_atom_site_fract_y
_atom_site_fract_z
_atom_site_U_iso_or_equiv
_atom_site_adp_type
_atom_site_occupancy
_atom_site_site_symmetry_order
_atom_site_calc_flag
_atom_site_refinement_flags_posn
_atom_site_refinement_flags_adp
_atom_site_refinement_flags_occupancy
_atom_site_disorder_assembly
_atom_site_disorder_group
P1 P 0.67895(2) 0.20480(7) 0.71481(3) 0.02298(17) Uani 1 1 d . . . . .
P2 P 0.55885(2) 0.97081(7) 0.68664(4) 0.02719(18) Uani 1 1 d . . . . .
Si1 Si 0.71035(2) 0.25257(8) 0.60515(4) 0.02510(18) Uani 1 1 d . . . . .
Si2 Si 0.56513(2) 0.85290(8) 0.54184(4) 0.02744(18) Uani 1 1 d . . . . .
N1 N 0.65733(4) 0.1523(3) 0.53244(13) 0.0380(6) Uani 1 1 d . . . . .
N2 N 0.70191(4) 0.3533(2) 0.52813(11) 0.0254(5) Uani 1 1 d . . . . .
N3 N 0.71063(4) 0.1548(2) 0.52534(11) 0.0272(5) Uani 1 1 d . . . . .
N4 N 0.59622(4) 0.6993(3) 0.69415(15) 0.0397(6) Uani 1 1 d . . . . .
N5 N 0.56295(4) 0.6721(2) 0.53251(12) 0.0281(5) Uani 1 1 d . . . . .
N6 N 0.59025(4) 0.7802(2) 0.51771(12) 0.0280(5) Uani 1 1 d . . . . .
C5 C 0.73423(4) 0.0956(3) 0.80918(15) 0.0331(7) Uani 1 1 d . . . . .
H5 H 0.741942 0.017672 0.815476 0.040 Uiso 1 1 calc R U . . .
C6 C 0.74263(4) 0.2111(3) 0.83362(14) 0.0351(7) Uani 1 1 d . . . . .
H6 H 0.756052 0.211952 0.857090 0.042 Uiso 1 1 calc R U . . .
C7 C 0.73166(5) 0.3252(3) 0.82418(15) 0.0341(7) Uani 1 1 d . . . . .
H7 H 0.737633 0.404245 0.840627 0.041 Uiso 1 1 calc R U . . .
C8 C 0.71184(4) 0.3246(3) 0.79059(14) 0.0298(6) Uani 1 1 d . . . . .
H8 H 0.704233 0.402957 0.784369 0.036 Uiso 1 1 calc R U . . .
C9 C 0.66377(4) 0.0710(3) 0.74449(15) 0.0277(6) Uani 1 1 d . . . . .
C10 C 0.66346(5) 0.0492(3) 0.81443(15) 0.0322(6) Uani 1 1 d . . . . .
H10 H 0.672685 0.095753 0.845378 0.039 Uiso 1 1 calc R U . . .
C11 C 0.64983(5) -0.0395(3) 0.83862(17) 0.0371(7) Uani 1 1 d . . . . .
H11 H 0.649659 -0.053686 0.885982 0.044 Uiso 1 1 calc R U . . .
C1 C 0.68421(4) 0.2008(3) 0.63198(13) 0.0248(6) Uani 1 1 d . . . . .
C2 C 0.66866(4) 0.1741(3) 0.57962(14) 0.0286(6) Uani 1 1 d . . . . .
C12 C 0.63644(5) -0.1076(3) 0.79338(18) 0.0409(8) Uani 1 1 d . . . . .
H12 H 0.626696 -0.166234 0.809832 0.049 Uiso 1 1 calc R U . . .
C13 C 0.63722(5) -0.0906(3) 0.72455(18) 0.0414(8) Uani 1 1 d . . . . .
H13 H 0.628405 -0.140486 0.693875 0.050 Uiso 1 1 calc R U . . .
C14 C 0.65084(5) -0.0007(3) 0.69938(16) 0.0342(7) Uani 1 1 d . . . . .
H14 H 0.651228 0.011065 0.651908 0.041 Uiso 1 1 calc R U . . .
C15 C 0.66377(4) 0.3440(3) 0.73803(14) 0.0254(6) Uani 1 1 d . . . . .
C16 C 0.65927(5) 0.3701(3) 0.80458(15) 0.0326(6) Uani 1 1 d . . . . .
H16 H 0.665355 0.318883 0.840771 0.039 Uiso 1 1 calc R U . . .
C17 C 0.64592(5) 0.4706(3) 0.81800(16) 0.0352(7) Uani 1 1 d . . . . .
H17 H 0.642823 0.487574 0.863254 0.042 Uiso 1 1 calc R U . . .
C18 C 0.63713(4) 0.5462(3) 0.76549(16) 0.0336(7) Uani 1 1 d . . . . .
H18 H 0.627951 0.614522 0.774790 0.040 Uiso 1 1 calc R U . . .
C19 C 0.64163(5) 0.5226(3) 0.70004(16) 0.0352(7) Uani 1 1 d . . . . .
H19 H 0.635641 0.575262 0.664268 0.042 Uiso 1 1 calc R U . . .
C20 C 0.65494(4) 0.4220(3) 0.68581(15) 0.0299(6) Uani 1 1 d . . . . .
H20 H 0.658023 0.406368 0.640410 0.036 Uiso 1 1 calc R U . . .
C21 C 0.70590(4) 0.2576(3) 0.48580(13) 0.0248(6) Uani 1 1 d . . . . .
C22 C 0.70679(4) 0.2662(3) 0.41086(14) 0.0259(6) Uani 1 1 d . . . . .
C23 C 0.68874(4) 0.2679(3) 0.36769(14) 0.0290(6) Uani 1 1 d . . . . .
H23 H 0.675593 0.261680 0.385743 0.035 Uiso 1 1 calc R U . . .
C24 C 0.68988(5) 0.2786(3) 0.29832(15) 0.0360(7) Uani 1 1 d . . . . .
H24 H 0.677504 0.279512 0.268923 0.043 Uiso 1 1 calc R U . . .
C25 C 0.70902(6) 0.2879(3) 0.27160(15) 0.0394(7) Uani 1 1 d . . . . .
H25 H 0.709748 0.296030 0.224055 0.047 Uiso 1 1 calc R U . . .
C26 C 0.72700(5) 0.2853(3) 0.31423(16) 0.0361(7) Uani 1 1 d . . . . .
H26 H 0.740121 0.290967 0.295953 0.043 Uiso 1 1 calc R U . . .
C27 C 0.72598(5) 0.2746(3) 0.38363(15) 0.0307(6) Uani 1 1 d . . . . .
H27 H 0.738401 0.272943 0.412787 0.037 Uiso 1 1 calc R U . . .
C28 C 0.69463(5) 0.4872(3) 0.51551(15) 0.0299(6) Uani 1 1 d . . . . .
C29 C 0.69899(5) 0.5584(3) 0.58310(17) 0.0378(7) Uani 1 1 d . . . . .
H29A H 0.693472 0.646620 0.578943 0.057 Uiso 1 1 calc R U . . .
H29B H 0.714012 0.561798 0.594892 0.057 Uiso 1 1 calc R U . . .
H29C H 0.692286 0.512329 0.618684 0.057 Uiso 1 1 calc R U . . .
C30 C 0.67108(5) 0.4856(3) 0.49616(16) 0.0344(7) Uani 1 1 d . . . . .
H30A H 0.665927 0.574704 0.491972 0.052 Uiso 1 1 calc R U . . .
H30B H 0.664058 0.440536 0.531369 0.052 Uiso 1 1 calc R U . . .
H30C H 0.668249 0.440697 0.452801 0.052 Uiso 1 1 calc R U . . .
C31 C 0.70538(5) 0.5561(3) 0.45996(18) 0.0408(7) Uani 1 1 d . . . . .
H31A H 0.700808 0.646517 0.457164 0.061 Uiso 1 1 calc R U . . .
H31B H 0.701784 0.513186 0.416444 0.061 Uiso 1 1 calc R U . . .
H31C H 0.720453 0.552974 0.470548 0.061 Uiso 1 1 calc R U . . .
C32 C 0.71555(5) 0.0200(3) 0.50952(15) 0.0333(7) Uani 1 1 d . . . . .
C33 C 0.70024(5) -0.0315(3) 0.45260(17) 0.0375(7) Uani 1 1 d . . . . .
H33A H 0.702965 -0.123490 0.445213 0.056 Uiso 1 1 calc R U . . .
H33B H 0.701966 0.016718 0.410800 0.056 Uiso 1 1 calc R U . . .
H33C H 0.686006 -0.020634 0.465384 0.056 Uiso 1 1 calc R U . . .
C34 C 0.73779(5) 0.0066(4) 0.4893(2) 0.0462(9) Uani 1 1 d . . . . .
H34A H 0.741005 -0.085054 0.483132 0.069 Uiso 1 1 calc R U . . .
H34B H 0.747446 0.043169 0.525025 0.069 Uiso 1 1 calc R U . . .
H34C H 0.739161 0.053251 0.446794 0.069 Uiso 1 1 calc R U . . .
C35 C 0.71333(7) -0.0577(3) 0.57409(18) 0.0500(9) Uani 1 1 d . . . . .
H35A H 0.717317 -0.147810 0.566832 0.075 Uiso 1 1 calc R U . . .
H35B H 0.698869 -0.054476 0.585601 0.075 Uiso 1 1 calc R U . . .
H35C H 0.722374 -0.020685 0.611295 0.075 Uiso 1 1 calc R U . . .
C36 C 0.57091(4) 0.8652(3) 0.63650(14) 0.0283(6) Uani 1 1 d . . . . .
C37 C 0.58482(5) 0.7763(3) 0.66959(15) 0.0309(6) Uani 1 1 d . . . . .
C38 C 0.57108(5) 1.1264(3) 0.70398(16) 0.0345(7) Uani 1 1 d . . . . .
C39 C 0.59212(5) 1.1409(4) 0.69637(19) 0.0439(8) Uani 1 1 d . . . . .
H39 H 0.599941 1.069951 0.681626 0.053 Uiso 1 1 calc R U . . .
C40 C 0.60176(6) 1.2597(4) 0.7104(2) 0.0541(10) Uani 1 1 d . . . . .
H40 H 0.616227 1.268973 0.706180 0.065 Uiso 1 1 calc R U . . .
C41 C 0.59037(6) 1.3640(4) 0.7304(2) 0.0539(10) Uani 1 1 d . . . . .
H41 H 0.596883 1.445585 0.738416 0.065 Uiso 1 1 calc R U . . .
C42 C 0.56940(6) 1.3493(4) 0.73860(19) 0.0499(9) Uani 1 1 d . . . . .
H42 H 0.561599 1.420566 0.753118 0.060 Uiso 1 1 calc R U . . .
C43 C 0.55981(5) 1.2313(3) 0.72574(19) 0.0430(8) Uani 1 1 d . . . . .
H43 H 0.545457 1.221594 0.731776 0.052 Uiso 1 1 calc R U . . .
C44 C 0.55589(5) 0.8976(3) 0.76864(15) 0.0343(7) Uani 1 1 d . . . . .
C45 C 0.56001(5) 0.9637(4) 0.82941(16) 0.0436(8) Uani 1 1 d . . . . .
H45 H 0.564351 1.051470 0.828912 0.052 Uiso 1 1 calc R U . . .
C46 C 0.55778(6) 0.9015(4) 0.89163(18) 0.0549(7) Uani 1 1 d . . . . .
H46 H 0.560706 0.946800 0.933071 0.066 Uiso 1 1 calc R U . . .
C47 C 0.55132(6) 0.7741(4) 0.89203(18) 0.0549(7) Uani 1 1 d . . . . .
H47 H 0.549728 0.732124 0.933993 0.066 Uiso 1 1 calc R U . . .
C48 C 0.54712(7) 0.7066(4) 0.83182(18) 0.0557(10) Uani 1 1 d . . . . .
H48 H 0.542503 0.619394 0.832420 0.067 Uiso 1 1 calc R U . . .
C49 C 0.54976(6) 0.7682(3) 0.77049(16) 0.0413(8) Uani 1 1 d . . . . .
H49 H 0.547350 0.721419 0.729294 0.050 Uiso 1 1 calc R U . . .
C50 C 0.53322(4) 1.0115(3) 0.64819(14) 0.0272(6) Uani 1 1 d . . . . .
C51 C 0.51560(4) 0.9498(3) 0.66897(15) 0.0307(6) Uani 1 1 d . . . . .
H51 H 0.516856 0.890152 0.705579 0.037 Uiso 1 1 calc R U . . .
C52 C 0.49619(5) 0.9757(3) 0.63606(17) 0.0358(7) Uani 1 1 d . . . . .
H52 H 0.484190 0.934205 0.650495 0.043 Uiso 1 1 calc R U . . .
C53 C 0.49432(5) 1.0618(3) 0.58233(16) 0.0359(7) Uani 1 1 d . . . . .
H53 H 0.481073 1.078599 0.559597 0.043 Uiso 1 1 calc R U . . .
C54 C 0.51178(5) 1.1233(3) 0.56176(15) 0.0346(7) Uani 1 1 d . . . . .
H54 H 0.510473 1.182441 0.524927 0.042 Uiso 1 1 calc R U . . .
C55 C 0.53120(5) 1.0990(3) 0.59466(14) 0.0302(6) Uani 1 1 d . . . . .
H55 H 0.543106 1.142133 0.580610 0.036 Uiso 1 1 calc R U . . .
C56 C 0.58204(4) 0.6629(3) 0.51091(13) 0.0254(6) Uani 1 1 d . . . . .
C57 C 0.59204(4) 0.5436(3) 0.48608(15) 0.0291(6) Uani 1 1 d . . . . .
C58 C 0.59058(5) 0.5082(3) 0.41829(16) 0.0368(7) Uani 1 1 d . . . . .
H58 H 0.583124 0.561360 0.385606 0.044 Uiso 1 1 calc R U . . .
C59 C 0.60000(6) 0.3950(4) 0.39783(19) 0.0479(9) Uani 1 1 d . . . . .
H59 H 0.598749 0.370269 0.351453 0.057 Uiso 1 1 calc R U . . .
C60 C 0.61121(6) 0.3185(4) 0.4454(2) 0.0514(10) Uani 1 1 d . . . . .
H60 H 0.617803 0.241940 0.431502 0.062 Uiso 1 1 calc R U . . .
C61 C 0.61278(6) 0.3533(4) 0.5129(2) 0.0491(9) Uani 1 1 d . . . . .
H61 H 0.620549 0.301084 0.545346 0.059 Uiso 1 1 calc R U . . .
C62 C 0.60310(5) 0.4639(3) 0.53336(18) 0.0394(7) Uani 1 1 d . . . . .
H62 H 0.603943 0.486100 0.580068 0.047 Uiso 1 1 calc R U . . .
C63 C 0.54556(5) 0.5809(3) 0.52869(16) 0.0348(7) Uani 1 1 d . . . . .
C64 C 0.52818(5) 0.6476(4) 0.56343(19) 0.0429(8) Uani 1 1 d . . . . .
H64A H 0.515517 0.595234 0.557422 0.064 Uiso 1 1 calc R U . . .
H64B H 0.525546 0.733185 0.543246 0.064 Uiso 1 1 calc R U . . .
H64C H 0.532331 0.657077 0.611897 0.064 Uiso 1 1 calc R U . . .
C65 C 0.53735(6) 0.5663(5) 0.4528(2) 0.0571(10) Uani 1 1 d . . . . .
H65A H 0.524691 0.513579 0.449634 0.086 Uiso 1 1 calc R U . . .
H65B H 0.547945 0.524031 0.427801 0.086 Uiso 1 1 calc R U . . .
H65C H 0.534234 0.651959 0.433407 0.086 Uiso 1 1 calc R U . . .
C66 C 0.55118(6) 0.4536(4) 0.5601(2) 0.0594(11) Uani 1 1 d . . . . .
H66A H 0.539020 0.396554 0.556304 0.089 Uiso 1 1 calc R U . . .
H66B H 0.555818 0.466050 0.608018 0.089 Uiso 1 1 calc R U . . .
H66C H 0.562394 0.414283 0.536642 0.089 Uiso 1 1 calc R U . . .
C67 C 0.61013(4) 0.8323(3) 0.49670(16) 0.0324(6) Uani 1 1 d . . . . .
C68 C 0.61030(6) 0.8303(4) 0.42025(19) 0.0540(10) Uani 1 1 d . . . . .
H68A H 0.622982 0.872054 0.407110 0.081 Uiso 1 1 calc R U . . .
H68B H 0.598142 0.877002 0.399905 0.081 Uiso 1 1 calc R U . . .
H68C H 0.609872 0.740514 0.404271 0.081 Uiso 1 1 calc R U . . .
C69 C 0.62854(5) 0.7574(4) 0.5302(2) 0.0530(10) Uani 1 1 d . . . . .
H69A H 0.641510 0.797680 0.518561 0.080 Uiso 1 1 calc R U . . .
H69B H 0.628010 0.667688 0.514097 0.080 Uiso 1 1 calc R U . . .
H69C H 0.627928 0.758610 0.579509 0.080 Uiso 1 1 calc R U . . .
C70 C 0.61116(5) 0.9710(4) 0.5230(2) 0.0496(9) Uani 1 1 d . . . . .
H70A H 0.623901 1.012243 0.509895 0.074 Uiso 1 1 calc R U . . .
H70B H 0.611178 0.970599 0.572469 0.074 Uiso 1 1 calc R U . . .
H70C H 0.599074 1.019369 0.503404 0.074 Uiso 1 1 calc R U . . .
C71 C 0.49715(10) 0.4605(5) 0.2812(3) 0.094(2) Uani 1 1 d . . . . .
H71 H 0.494359 0.380984 0.302697 0.113 Uiso 1 1 calc R U . . .
C72 C 0.49522(8) 0.5765(5) 0.3157(2) 0.0684(12) Uani 1 1 d . . . . .
H72 H 0.492093 0.576251 0.361797 0.082 Uiso 1 1 calc R U . . .
C73 C 0.49789(6) 0.6924(4) 0.2824(2) 0.0542(9) Uani 1 1 d . . . . .
H73 H 0.496713 0.771971 0.305807 0.065 Uiso 1 1 calc R U . . .
C3 C 0.70329(4) 0.2085(3) 0.76624(13) 0.0243(6) Uani 1 1 d . . . . .
C4 C 0.71456(4) 0.0933(3) 0.77550(14) 0.0288(6) Uani 1 1 d . . . . .
H4 H 0.708761 0.013956 0.758777 0.035 Uiso 1 1 calc R U . . .

#

loop_
_atom_site_aniso_label
_atom_site_aniso_U_11
_atom_site_aniso_U_22
_atom_site_aniso_U_33
_atom_site_aniso_U_23
_atom_site_aniso_U_13
_atom_site_aniso_U_12
P1 0.0198(3) 0.0288(4) 0.0199(3) 0.0020(3) -0.0014(2) 0.0018(3)
P2 0.0235(3) 0.0308(4) 0.0262(4) -0.0050(3) -0.0045(3) 0.0041(3)
Si1 0.0215(4) 0.0343(4) 0.0191(3) -0.0023(3) -0.0009(3) 0.0020(3)
Si2 0.0247(4) 0.0317(4) 0.0256(4) -0.0003(3) -0.0001(3) 0.0033(3)
N1 0.0301(13) 0.0522(17) 0.0306(13) 0.0037(12) -0.0047(11) -0.0054(12)
N2 0.0263(12) 0.0279(12) 0.0219(11) -0.0021(9) 0.0008(9) -0.0010(9)
N3 0.0301(12) 0.0281(12) 0.0231(11) -0.0020(9) -0.0003(9) 0.0080(10)
N4 0.0329(14) 0.0401(15) 0.0441(15) -0.0036(12) -0.0088(12) 0.0104(12)
N5 0.0228(11) 0.0331(13) 0.0281(12) -0.0027(10) 0.0016(9) -0.0007(10)
N6 0.0234(11) 0.0313(13) 0.0296(12) 0.0000(10) 0.0031(9) 0.0007(10)
C5 0.0248(14) 0.0470(18) 0.0280(14) 0.0120(13) 0.0052(11) 0.0065(13)
C6 0.0200(13) 0.062(2) 0.0227(14) 0.0007(14) 0.0009(11) 0.0028(13)
C7 0.0256(14) 0.0490(18) 0.0275(14) -0.0098(13) 0.0012(11) -0.0022(13)
C8 0.0259(14) 0.0379(16) 0.0253(14) -0.0056(12) 0.0005(11) 0.0058(12)
C9 0.0214(13) 0.0283(14) 0.0332(15) 0.0052(12) 0.0017(11) 0.0061(11)
C10 0.0306(15) 0.0346(16) 0.0317(15) 0.0043(12) 0.0047(12) 0.0046(12)
C11 0.0387(17) 0.0377(17) 0.0366(16) 0.0083(13) 0.0138(13) 0.0092(14)
C1 0.0231(13) 0.0310(14) 0.0198(13) 0.0002(11) -0.0024(10) 0.0008(11)
C2 0.0235(13) 0.0362(15) 0.0256(14) 0.0042(12) -0.0008(11) -0.0008(12)
C12 0.0363(17) 0.0331(16) 0.055(2) 0.0050(15) 0.0157(15) -0.0012(13)
C13 0.0370(17) 0.0368(17) 0.050(2) -0.0022(15) 0.0034(14) -0.0067(14)
C14 0.0343(16) 0.0345(16) 0.0333(16) 0.0018(13) 0.0006(12) -0.0018(13)
C15 0.0195(12) 0.0303(14) 0.0262(13) 0.0025(11) -0.0005(10) 0.0004(11)
C16 0.0325(15) 0.0391(16) 0.0251(14) -0.0001(12) -0.0044(12) 0.0071(13)
C17 0.0297(15) 0.0461(18) 0.0294(15) -0.0071(13) -0.0002(12) 0.0052(13)
C18 0.0245(14) 0.0336(16) 0.0414(17) -0.0068(13) -0.0045(12) 0.0055(12)
C19 0.0326(15) 0.0360(16) 0.0359(16) 0.0060(13) -0.0035(12) 0.0067(13)
C20 0.0277(14) 0.0362(16) 0.0254(14) 0.0049(12) 0.0000(11) 0.0031(12)
C21 0.0200(12) 0.0316(14) 0.0224(13) -0.0023(11) -0.0002(10) -0.0003(11)
C22 0.0300(14) 0.0264(14) 0.0216(13) -0.0030(11) 0.0032(11) -0.0007(11)
C23 0.0259(14) 0.0350(15) 0.0261(14) -0.0015(12) 0.0019(11) 0.0008(12)
C24 0.0412(17) 0.0430(18) 0.0226(14) -0.0003(13) -0.0045(12) -0.0031(14)
C25 0.052(2) 0.0450(19) 0.0216(14) 0.0012(13) 0.0078(13) -0.0017(15)
C26 0.0365(16) 0.0403(17) 0.0332(16) -0.0054(13) 0.0143(13) -0.0061(13)
C27 0.0279(14) 0.0337(15) 0.0303(15) -0.0053(12) 0.0022(11) -0.0025(12)
C28 0.0314(15) 0.0289(14) 0.0301(15) -0.0009(12) 0.0061(12) 0.0010(12)
C29 0.0426(18) 0.0312(16) 0.0396(17) -0.0085(13) 0.0026(14) -0.0027(13)
C30 0.0329(16) 0.0378(17) 0.0321(15) 0.0030(13) 0.0003(12) 0.0086(13)
C31 0.0422(18) 0.0335(16) 0.0485(19) 0.0052(14) 0.0152(15) 0.0041(14)
C32 0.0386(16) 0.0284(15) 0.0315(15) -0.0051(12) -0.0065(13) 0.0081(12)
C33 0.0441(18) 0.0277(15) 0.0390(17) -0.0025(13) -0.0070(14) -0.0007(13)
C34 0.0367(18) 0.0453(19) 0.055(2) -0.0219(16) -0.0081(15) 0.0108(15)
C35 0.076(3) 0.0355(18) 0.0374(18) 0.0029(15) -0.0016(17) 0.0164(18)
C36 0.0230(13) 0.0308(15) 0.0301(14) -0.0039(12) -0.0031(11) 0.0030(11)
C37 0.0275(14) 0.0333(15) 0.0310(15) -0.0080(12) -0.0029(12) 0.0002(12)
C38 0.0310(15) 0.0353(16) 0.0355(16) -0.0083(13) -0.0069(12) 0.0006(13)
C39 0.0338(17) 0.0433(19) 0.054(2) -0.0130(16) -0.0015(15) -0.0038(14)
C40 0.0386(19) 0.054(2) 0.069(3) -0.0145(19) 0.0000(18) -0.0131(17)
C41 0.059(2) 0.043(2) 0.057(2) -0.0140(17) -0.0104(18) -0.0115(18)
C42 0.055(2) 0.0407(19) 0.052(2) -0.0143(16) -0.0125(17) 0.0046(16)
C43 0.0353(17) 0.0412(18) 0.051(2) -0.0157(15) -0.0068(15) 0.0020(14)
C44 0.0289(14) 0.0482(18) 0.0242(14) -0.0032(13) -0.0063(11) 0.0132(13)
C45 0.0308(16) 0.066(2) 0.0329(17) -0.0105(16) -0.0069(13) 0.0113(15)
C46 0.0565(16) 0.0784(18) 0.0290(11) 0.0044(13) -0.0013(11) 0.0312(15)
C47 0.0565(16) 0.0784(18) 0.0290(11) 0.0044(13) -0.0013(11) 0.0312(15)
C48 0.081(3) 0.052(2) 0.0344(18) 0.0093(16) 0.0072(18) 0.026(2)
C49 0.058(2) 0.0392(18) 0.0265(15) 0.0036(13) 0.0019(14) 0.0185(16)
C50 0.0255(13) 0.0285(14) 0.0267(14) -0.0074(11) -0.0034(11) 0.0046(11)
C51 0.0285(14) 0.0321(15) 0.0314(15) 0.0018(12) 0.0017(12) 0.0036(12)
C52 0.0269(15) 0.0383(17) 0.0417(17) -0.0041(14) -0.0005(13) 0.0001(13)
C53 0.0292(15) 0.0422(17) 0.0349(16) -0.0068(13) -0.0070(12) 0.0082(13)
C54 0.0399(17) 0.0360(16) 0.0271(14) 0.0004(12) -0.0030(12) 0.0109(13)
C55 0.0316(15) 0.0315(15) 0.0273(14) -0.0025(12) 0.0012(11) 0.0025(12)
C56 0.0221(13) 0.0328(15) 0.0210(13) -0.0009(11) -0.0006(10) 0.0004(11)
C57 0.0236(13) 0.0316(15) 0.0326(15) -0.0023(12) 0.0054(11) -0.0015(11)
C58 0.0356(16) 0.0411(17) 0.0351(16) -0.0055(14) 0.0120(13) -0.0086(14)
C59 0.049(2) 0.051(2) 0.048(2) -0.0159(17) 0.0268(16) -0.0101(17)
C60 0.051(2) 0.0347(18) 0.073(3) -0.0087(18) 0.0300(19) -0.0004(16)
C61 0.0393(18) 0.0395(19) 0.069(2) 0.0048(17) 0.0096(17) 0.0079(15)
C62 0.0346(16) 0.0387(17) 0.0445(18) -0.0022(14) 0.0002(14) 0.0042(14)
C63 0.0254(14) 0.0403(17) 0.0393(17) -0.0092(13) 0.0057(12) -0.0083(13)
C64 0.0322(16) 0.049(2) 0.049(2) 0.0010(16) 0.0137(14) -0.0042(14)
C65 0.042(2) 0.078(3) 0.051(2) -0.020(2) 0.0013(16) -0.0149(19)
C66 0.047(2) 0.048(2) 0.085(3) 0.014(2) 0.010(2) -0.0077(17)
C67 0.0233(14) 0.0366(16) 0.0373(16) 0.0000(13) 0.0023(12) -0.0028(12)
C68 0.053(2) 0.068(3) 0.042(2) 0.0071(18) 0.0123(17) -0.0238(19)
C69 0.0253(16) 0.055(2) 0.078(3) 0.010(2) -0.0006(17) -0.0006(15)
C70 0.0335(17) 0.043(2) 0.073(3) -0.0039(18) 0.0094(17) -0.0087(15)
C71 0.112(4) 0.061(3) 0.119(5) 0.025(3) 0.071(4) 0.008(3)
C72 0.091(3) 0.066(3) 0.052(2) 0.011(2) 0.025(2) 0.014(2)
C73 0.057(2) 0.055(2) 0.051(2) -0.0122(18) 0.0041(18) -0.0004(19)
C3 0.0221(13) 0.0346(15) 0.0161(12) 0.0032(11) 0.0010(10) 0.0021(11)
C4 0.0267(14) 0.0353(15) 0.0249(13) 0.0071(12) 0.0038(11) 0.0015(12)

#

_geom_special_details            
;
 All esds (except the esd in the dihedral angle between two l.s. planes)
 are estimated using the full covariance matrix.  The cell esds are taken
 into account individually in the estimation of esds in distances, angles
 and torsion angles; correlations between esds in cell parameters are only
 used when they are defined by crystal symmetry.  An approximate (isotropic)
 treatment of cell esds is used for estimating esds involving l.s. planes.
;
loop_
_geom_bond_atom_site_label_1
_geom_bond_atom_site_label_2
_geom_bond_distance
_geom_bond_site_symmetry_2
_geom_bond_publ_flag
P1 C1 1.702(3) . ?
P1 C3 1.803(3) . ?
P1 C9 1.820(3) . ?
P1 C15 1.821(3) . ?
P2 C36 1.706(3) . ?
P2 C38 1.813(3) . ?
P2 C50 1.814(3) . ?
P2 C44 1.815(3) . ?
Si1 N3 1.877(2) . ?
Si1 C1 1.889(3) . ?
Si1 N2 1.890(2) . ?
Si1 C21 2.357(3) . ?
Si2 N5 1.882(3) . ?
Si2 N6 1.885(2) . ?
Si2 C36 1.885(3) . ?
Si2 C56 2.353(3) . ?
N1 C2 1.161(4) . ?
N2 C21 1.335(4) . ?
N2 C28 1.476(4) . ?
N3 C21 1.340(4) . ?
N3 C32 1.469(4) . ?
N4 C37 1.164(4) . ?
N5 C56 1.341(4) . ?
N5 C63 1.463(4) . ?
N6 C56 1.326(4) . ?
N6 C67 1.483(4) . ?
C5 C6 1.382(5) . ?
C5 C4 1.386(4) . ?
C5 H5 0.9500 . ?
C6 C7 1.381(5) . ?
C6 H6 0.9500 . ?
C7 C8 1.394(4) . ?
C7 H7 0.9500 . ?
C8 C3 1.391(4) . ?
C8 H8 0.9500 . ?
C9 C14 1.387(4) . ?
C9 C10 1.405(4) . ?
C10 C11 1.383(4) . ?
C10 H10 0.9500 . ?
C11 C12 1.386(5) . ?
C11 H11 0.9500 . ?
C1 C2 1.411(4) . ?
C12 C13 1.379(5) . ?
C12 H12 0.9500 . ?
C13 C14 1.399(5) . ?
C13 H13 0.9500 . ?
C14 H14 0.9500 . ?
C15 C20 1.395(4) . ?
C15 C16 1.398(4) . ?
C16 C17 1.390(4) . ?
C16 H16 0.9500 . ?
C17 C18 1.384(4) . ?
C17 H17 0.9500 . ?
C18 C19 1.372(5) . ?
C18 H18 0.9500 . ?
C19 C20 1.393(4) . ?
C19 H19 0.9500 . ?
C20 H20 0.9500 . ?
C21 C22 1.492(4) . ?
C22 C23 1.389(4) . ?
C22 C27 1.394(4) . ?
C23 C24 1.386(4) . ?
C23 H23 0.9500 . ?
C24 C25 1.387(5) . ?
C24 H24 0.9500 . ?
C25 C26 1.379(5) . ?
C25 H25 0.9500 . ?
C26 C27 1.385(4) . ?
C26 H26 0.9500 . ?
C27 H27 0.9500 . ?
C28 C31 1.524(4) . ?
C28 C29 1.533(4) . ?
C28 C30 1.539(4) . ?
C29 H29A 0.9800 . ?
C29 H29B 0.9800 . ?
C29 H29C 0.9800 . ?
C30 H30A 0.9800 . ?
C30 H30B 0.9800 . ?
C30 H30C 0.9800 . ?
C31 H31A 0.9800 . ?
C31 H31B 0.9800 . ?
C31 H31C 0.9800 . ?
C32 C35 1.526(5) . ?
C32 C34 1.528(5) . ?
C32 C33 1.533(4) . ?
C33 H33A 0.9800 . ?
C33 H33B 0.9800 . ?
C33 H33C 0.9800 . ?
C34 H34A 0.9800 . ?
C34 H34B 0.9800 . ?
C34 H34C 0.9800 . ?
C35 H35A 0.9800 . ?
C35 H35B 0.9800 . ?
C35 H35C 0.9800 . ?
C36 C37 1.409(4) . ?
C38 C39 1.388(5) . ?
C38 C43 1.393(5) . ?
C39 C40 1.395(5) . ?
C39 H39 0.9500 . ?
C40 C41 1.381(6) . ?
C40 H40 0.9500 . ?
C41 C42 1.386(6) . ?
C41 H41 0.9500 . ?
C42 C43 1.383(5) . ?
C42 H42 0.9500 . ?
C43 H43 0.9500 . ?
C44 C45 1.390(4) . ?
C44 C49 1.396(5) . ?
C45 C46 1.407(5) . ?
C45 H45 0.9500 . ?
C46 C47 1.382(7) . ?
C46 H46 0.9500 . ?
C47 C48 1.389(6) . ?
C47 H47 0.9500 . ?
C48 C49 1.394(5) . ?
C48 H48 0.9500 . ?
C49 H49 0.9500 . ?
C50 C55 1.391(4) . ?
C50 C51 1.396(4) . ?
C51 C52 1.391(4) . ?
C51 H51 0.9500 . ?
C52 C53 1.384(5) . ?
C52 H52 0.9500 . ?
C53 C54 1.385(5) . ?
C53 H53 0.9500 . ?
C54 C55 1.389(4) . ?
C54 H54 0.9500 . ?
C55 H55 0.9500 . ?
C56 C57 1.494(4) . ?
C57 C58 1.387(4) . ?
C57 C62 1.399(5) . ?
C58 C59 1.394(5) . ?
C58 H58 0.9500 . ?
C59 C60 1.388(6) . ?
C59 H59 0.9500 . ?
C60 C61 1.379(6) . ?
C60 H60 0.9500 . ?
C61 C62 1.379(5) . ?
C61 H61 0.9500 . ?
C62 H62 0.9500 . ?
C63 C66 1.488(5) . ?
C63 C64 1.528(4) . ?
C63 C65 1.559(5) . ?
C64 H64A 0.9800 . ?
C64 H64B 0.9800 . ?
C64 H64C 0.9800 . ?
C65 H65A 0.9800 . ?
C65 H65B 0.9800 . ?
C65 H65C 0.9800 . ?
C66 H66A 0.9800 . ?
C66 H66B 0.9800 . ?
C66 H66C 0.9800 . ?
C67 C68 1.515(5) . ?
C67 C70 1.525(5) . ?
C67 C69 1.525(5) . ?
C68 H68A 0.9800 . ?
C68 H68B 0.9800 . ?
C68 H68C 0.9800 . ?
C69 H69A 0.9800 . ?
C69 H69B 0.9800 . ?
C69 H69C 0.9800 . ?
C70 H70A 0.9800 . ?
C70 H70B 0.9800 . ?
C70 H70C 0.9800 . ?
C71 C71 1.317(11) 2_655 ?
C71 C72 1.391(7) . ?
C71 H71 0.9500 . ?
C72 C73 1.384(6) . ?
C72 H72 0.9500 . ?
C73 C73 1.335(8) 2_655 ?
C73 H73 0.9500 . ?
C3 C4 1.399(4) . ?
C4 H4 0.9500 . ?

#

loop_
_geom_angle_atom_site_label_1
_geom_angle_atom_site_label_2
_geom_angle_atom_site_label_3
_geom_angle
_geom_angle_site_symmetry_1
_geom_angle_site_symmetry_3
_geom_angle_publ_flag
C1 P1 C3 108.13(13) . . ?
C1 P1 C9 116.58(14) . . ?
C3 P1 C9 107.57(13) . . ?
C1 P1 C15 114.60(13) . . ?
C3 P1 C15 107.69(13) . . ?
C9 P1 C15 101.74(12) . . ?
C36 P2 C38 117.73(15) . . ?
C36 P2 C50 110.40(13) . . ?
C38 P2 C50 104.04(14) . . ?
C36 P2 C44 109.87(15) . . ?
C38 P2 C44 106.06(15) . . ?
C50 P2 C44 108.24(14) . . ?
N3 Si1 C1 98.87(12) . . ?
N3 Si1 N2 68.86(10) . . ?
C1 Si1 N2 100.20(11) . . ?
N3 Si1 C21 34.60(10) . . ?
C1 Si1 C21 104.44(11) . . ?
N2 Si1 C21 34.47(10) . . ?
N5 Si2 N6 68.80(11) . . ?
N5 Si2 C36 99.90(12) . . ?
N6 Si2 C36 100.01(12) . . ?
N5 Si2 C56 34.73(10) . . ?
N6 Si2 C56 34.27(10) . . ?
C36 Si2 C56 104.86(11) . . ?
C21 N2 C28 131.6(2) . . ?
C21 N2 Si1 92.30(17) . . ?
C28 N2 Si1 136.06(18) . . ?
C21 N3 C32 132.1(2) . . ?
C21 N3 Si1 92.71(17) . . ?
C32 N3 Si1 135.03(19) . . ?
C56 N5 C63 131.3(3) . . ?
C56 N5 Si2 92.20(18) . . ?
C63 N5 Si2 134.1(2) . . ?
C56 N6 C67 130.7(2) . . ?
C56 N6 Si2 92.57(17) . . ?
C67 N6 Si2 135.2(2) . . ?
C6 C5 C4 120.1(3) . . ?
C6 C5 H5 119.9 . . ?
C4 C5 H5 119.9 . . ?
C7 C6 C5 120.5(3) . . ?
C7 C6 H6 119.8 . . ?
C5 C6 H6 119.8 . . ?
C6 C7 C8 120.2(3) . . ?
C6 C7 H7 119.9 . . ?
C8 C7 H7 119.9 . . ?
C3 C8 C7 119.5(3) . . ?
C3 C8 H8 120.3 . . ?
C7 C8 H8 120.3 . . ?
C14 C9 C10 119.5(3) . . ?
C14 C9 P1 120.7(2) . . ?
C10 C9 P1 119.4(2) . . ?
C11 C10 C9 120.5(3) . . ?
C11 C10 H10 119.7 . . ?
C9 C10 H10 119.7 . . ?
C10 C11 C12 119.6(3) . . ?
C10 C11 H11 120.2 . . ?
C12 C11 H11 120.2 . . ?
C2 C1 P1 121.8(2) . . ?
C2 C1 Si1 116.6(2) . . ?
P1 C1 Si1 121.15(15) . . ?
N1 C2 C1 173.6(3) . . ?
C13 C12 C11 120.2(3) . . ?
C13 C12 H12 119.9 . . ?
C11 C12 H12 119.9 . . ?
C12 C13 C14 120.7(3) . . ?
C12 C13 H13 119.6 . . ?
C14 C13 H13 119.6 . . ?
C9 C14 C13 119.3(3) . . ?
C9 C14 H14 120.4 . . ?
C13 C14 H14 120.4 . . ?
C20 C15 C16 118.9(3) . . ?
C20 C15 P1 117.7(2) . . ?
C16 C15 P1 123.2(2) . . ?
C17 C16 C15 120.3(3) . . ?
C17 C16 H16 119.9 . . ?
C15 C16 H16 119.9 . . ?
C18 C17 C16 120.1(3) . . ?
C18 C17 H17 120.0 . . ?
C16 C17 H17 120.0 . . ?
C19 C18 C17 120.2(3) . . ?
C19 C18 H18 119.9 . . ?
C17 C18 H18 119.9 . . ?
C18 C19 C20 120.3(3) . . ?
C18 C19 H19 119.8 . . ?
C20 C19 H19 119.8 . . ?
C19 C20 C15 120.2(3) . . ?
C19 C20 H20 119.9 . . ?
C15 C20 H20 119.9 . . ?
N2 C21 N3 105.5(2) . . ?
N2 C21 C22 127.2(3) . . ?
N3 C21 C22 127.1(2) . . ?
N2 C21 Si1 53.23(14) . . ?
N3 C21 Si1 52.69(13) . . ?
C22 C21 Si1 170.6(2) . . ?
C23 C22 C27 119.3(3) . . ?
C23 C22 C21 121.0(2) . . ?
C27 C22 C21 119.7(2) . . ?
C24 C23 C22 120.1(3) . . ?
C24 C23 H23 120.0 . . ?
C22 C23 H23 120.0 . . ?
C23 C24 C25 120.3(3) . . ?
C23 C24 H24 119.9 . . ?
C25 C24 H24 119.9 . . ?
C26 C25 C24 119.9(3) . . ?
C26 C25 H25 120.1 . . ?
C24 C25 H25 120.1 . . ?
C25 C26 C27 120.2(3) . . ?
C25 C26 H26 119.9 . . ?
C27 C26 H26 119.9 . . ?
C26 C27 C22 120.3(3) . . ?
C26 C27 H27 119.9 . . ?
C22 C27 H27 119.9 . . ?
N2 C28 C31 113.7(2) . . ?
N2 C28 C29 105.6(2) . . ?
C31 C28 C29 110.1(3) . . ?
N2 C28 C30 109.1(2) . . ?
C31 C28 C30 108.9(3) . . ?
C29 C28 C30 109.3(2) . . ?
C28 C29 H29A 109.5 . . ?
C28 C29 H29B 109.5 . . ?
H29A C29 H29B 109.5 . . ?
C28 C29 H29C 109.5 . . ?
H29A C29 H29C 109.5 . . ?
H29B C29 H29C 109.5 . . ?
C28 C30 H30A 109.5 . . ?
C28 C30 H30B 109.5 . . ?
H30A C30 H30B 109.5 . . ?
C28 C30 H30C 109.5 . . ?
H30A C30 H30C 109.5 . . ?
H30B C30 H30C 109.5 . . ?
C28 C31 H31A 109.5 . . ?
C28 C31 H31B 109.5 . . ?
H31A C31 H31B 109.5 . . ?
C28 C31 H31C 109.5 . . ?
H31A C31 H31C 109.5 . . ?
H31B C31 H31C 109.5 . . ?
N3 C32 C35 106.5(2) . . ?
N3 C32 C34 111.5(3) . . ?
C35 C32 C34 109.0(3) . . ?
N3 C32 C33 110.4(2) . . ?
C35 C32 C33 109.5(3) . . ?
C34 C32 C33 109.9(3) . . ?
C32 C33 H33A 109.5 . . ?
C32 C33 H33B 109.5 . . ?
H33A C33 H33B 109.5 . . ?
C32 C33 H33C 109.5 . . ?
H33A C33 H33C 109.5 . . ?
H33B C33 H33C 109.5 . . ?
C32 C34 H34A 109.5 . . ?
C32 C34 H34B 109.5 . . ?
H34A C34 H34B 109.5 . . ?
C32 C34 H34C 109.5 . . ?
H34A C34 H34C 109.5 . . ?
H34B C34 H34C 109.5 . . ?
C32 C35 H35A 109.5 . . ?
C32 C35 H35B 109.5 . . ?
H35A C35 H35B 109.5 . . ?
C32 C35 H35C 109.5 . . ?
H35A C35 H35C 109.5 . . ?
H35B C35 H35C 109.5 . . ?
C37 C36 P2 116.8(2) . . ?
C37 C36 Si2 119.0(2) . . ?
P2 C36 Si2 123.98(16) . . ?
N4 C37 C36 176.7(3) . . ?
C39 C38 C43 119.4(3) . . ?
C39 C38 P2 119.4(2) . . ?
C43 C38 P2 121.2(2) . . ?
C38 C39 C40 119.9(3) . . ?
C38 C39 H39 120.0 . . ?
C40 C39 H39 120.0 . . ?
C41 C40 C39 120.3(4) . . ?
C41 C40 H40 119.9 . . ?
C39 C40 H40 119.9 . . ?
C40 C41 C42 119.8(3) . . ?
C40 C41 H41 120.1 . . ?
C42 C41 H41 120.1 . . ?
C43 C42 C41 120.2(3) . . ?
C43 C42 H42 119.9 . . ?
C41 C42 H42 119.9 . . ?
C42 C43 C38 120.4(3) . . ?
C42 C43 H43 119.8 . . ?
C38 C43 H43 119.8 . . ?
C45 C44 C49 118.9(3) . . ?
C45 C44 P2 122.8(3) . . ?
C49 C44 P2 118.3(2) . . ?
C44 C45 C46 120.5(4) . . ?
C44 C45 H45 119.8 . . ?
C46 C45 H45 119.8 . . ?
C47 C46 C45 119.5(4) . . ?
C47 C46 H46 120.2 . . ?
C45 C46 H46 120.2 . . ?
C46 C47 C48 120.8(4) . . ?
C46 C47 H47 119.6 . . ?
C48 C47 H47 119.6 . . ?
C47 C48 C49 119.3(4) . . ?
C47 C48 H48 120.3 . . ?
C49 C48 H48 120.3 . . ?
C48 C49 C44 121.0(3) . . ?
C48 C49 H49 119.5 . . ?
C44 C49 H49 119.5 . . ?
C55 C50 C51 119.5(3) . . ?
C55 C50 P2 119.7(2) . . ?
C51 C50 P2 120.6(2) . . ?
C52 C51 C50 120.0(3) . . ?
C52 C51 H51 120.0 . . ?
C50 C51 H51 120.0 . . ?
C53 C52 C51 120.2(3) . . ?
C53 C52 H52 119.9 . . ?
C51 C52 H52 119.9 . . ?
C52 C53 C54 119.9(3) . . ?
C52 C53 H53 120.0 . . ?
C54 C53 H53 120.0 . . ?
C53 C54 C55 120.4(3) . . ?
C53 C54 H54 119.8 . . ?
C55 C54 H54 119.8 . . ?
C54 C55 C50 120.0(3) . . ?
C54 C55 H55 120.0 . . ?
C50 C55 H55 120.0 . . ?
N6 C56 N5 105.8(2) . . ?
N6 C56 C57 127.4(2) . . ?
N5 C56 C57 126.7(3) . . ?
N6 C56 Si2 53.16(14) . . ?
N5 C56 Si2 53.07(15) . . ?
C57 C56 Si2 175.8(2) . . ?
C58 C57 C62 118.9(3) . . ?
C58 C57 C56 122.6(3) . . ?
C62 C57 C56 118.5(3) . . ?
C57 C58 C59 120.4(3) . . ?
C57 C58 H58 119.8 . . ?
C59 C58 H58 119.8 . . ?
C60 C59 C58 119.8(3) . . ?
C60 C59 H59 120.1 . . ?
C58 C59 H59 120.1 . . ?
C61 C60 C59 120.2(3) . . ?
C61 C60 H60 119.9 . . ?
C59 C60 H60 119.9 . . ?
C62 C61 C60 120.1(4) . . ?
C62 C61 H61 120.0 . . ?
C60 C61 H61 120.0 . . ?
C61 C62 C57 120.7(3) . . ?
C61 C62 H62 119.6 . . ?
C57 C62 H62 119.6 . . ?
N5 C63 C66 112.8(3) . . ?
N5 C63 C64 106.0(3) . . ?
C66 C63 C64 112.0(3) . . ?
N5 C63 C65 108.2(3) . . ?
C66 C63 C65 111.7(3) . . ?
C64 C63 C65 105.8(3) . . ?
C63 C64 H64A 109.5 . . ?
C63 C64 H64B 109.5 . . ?
H64A C64 H64B 109.5 . . ?
C63 C64 H64C 109.5 . . ?
H64A C64 H64C 109.5 . . ?
H64B C64 H64C 109.5 . . ?
C63 C65 H65A 109.5 . . ?
C63 C65 H65B 109.5 . . ?
H65A C65 H65B 109.5 . . ?
C63 C65 H65C 109.5 . . ?
H65A C65 H65C 109.5 . . ?
H65B C65 H65C 109.5 . . ?
C63 C66 H66A 109.5 . . ?
C63 C66 H66B 109.5 . . ?
H66A C66 H66B 109.5 . . ?
C63 C66 H66C 109.5 . . ?
H66A C66 H66C 109.5 . . ?
H66B C66 H66C 109.5 . . ?
N6 C67 C68 110.6(2) . . ?
N6 C67 C70 105.1(2) . . ?
C68 C67 C70 110.5(3) . . ?
N6 C67 C69 110.9(3) . . ?
C68 C67 C69 111.0(3) . . ?
C70 C67 C69 108.5(3) . . ?
C67 C68 H68A 109.5 . . ?
C67 C68 H68B 109.5 . . ?
H68A C68 H68B 109.5 . . ?
C67 C68 H68C 109.5 . . ?
H68A C68 H68C 109.5 . . ?
H68B C68 H68C 109.5 . . ?
C67 C69 H69A 109.5 . . ?
C67 C69 H69B 109.5 . . ?
H69A C69 H69B 109.5 . . ?
C67 C69 H69C 109.5 . . ?
H69A C69 H69C 109.5 . . ?
H69B C69 H69C 109.5 . . ?
C67 C70 H70A 109.5 . . ?
C67 C70 H70B 109.5 . . ?
H70A C70 H70B 109.5 . . ?
C67 C70 H70C 109.5 . . ?
H70A C70 H70C 109.5 . . ?
H70B C70 H70C 109.5 . . ?
C71 C71 C72 120.3(3) 2_655 . ?
C71 C71 H71 119.9 2_655 . ?
C72 C71 H71 119.9 . . ?
C73 C72 C71 119.5(4) . . ?
C73 C72 H72 120.3 . . ?
C71 C72 H72 120.3 . . ?
C73 C73 C72 120.1(3) 2_655 . ?
C73 C73 H73 120.0 2_655 . ?
C72 C73 H73 120.0 . . ?
C8 C3 C4 120.1(3) . . ?
C8 C3 P1 121.1(2) . . ?
C4 C3 P1 118.5(2) . . ?
C5 C4 C3 119.7(3) . . ?
C5 C4 H4 120.2 . . ?
C3 C4 H4 120.2 . . ?

#

loop_
_geom_torsion_atom_site_label_1
_geom_torsion_atom_site_label_2
_geom_torsion_atom_site_label_3
_geom_torsion_atom_site_label_4
_geom_torsion
_geom_torsion_site_symmetry_1
_geom_torsion_site_symmetry_2
_geom_torsion_site_symmetry_3
_geom_torsion_site_symmetry_4
_geom_torsion_publ_flag
N3 Si1 N2 C21 -5.05(16) . . . . ?
C1 Si1 N2 C21 -100.69(18) . . . . ?
N3 Si1 N2 C28 177.7(3) . . . . ?
C1 Si1 N2 C28 82.1(3) . . . . ?
C21 Si1 N2 C28 -177.2(4) . . . . ?
C1 Si1 N3 C21 102.60(18) . . . . ?
N2 Si1 N3 C21 5.03(16) . . . . ?
C1 Si1 N3 C32 -81.5(3) . . . . ?
N2 Si1 N3 C32 -179.0(3) . . . . ?
C21 Si1 N3 C32 175.9(4) . . . . ?
N6 Si2 N5 C56 -4.87(16) . . . . ?
C36 Si2 N5 C56 -101.85(18) . . . . ?
N6 Si2 N5 C63 -167.8(3) . . . . ?
C36 Si2 N5 C63 95.2(3) . . . . ?
C56 Si2 N5 C63 -162.9(4) . . . . ?
N5 Si2 N6 C56 4.92(16) . . . . ?
C36 Si2 N6 C56 101.74(18) . . . . ?
N5 Si2 N6 C67 171.1(3) . . . . ?
C36 Si2 N6 C67 -92.1(3) . . . . ?
C56 Si2 N6 C67 166.2(4) . . . . ?
C4 C5 C6 C7 -0.7(4) . . . . ?
C5 C6 C7 C8 0.8(4) . . . . ?
C6 C7 C8 C3 -0.5(4) . . . . ?
C1 P1 C9 C14 -23.6(3) . . . . ?
C3 P1 C9 C14 -145.1(2) . . . . ?
C15 P1 C9 C14 101.8(3) . . . . ?
C1 P1 C9 C10 163.3(2) . . . . ?
C3 P1 C9 C10 41.7(3) . . . . ?
C15 P1 C9 C10 -71.3(2) . . . . ?
C14 C9 C10 C11 -2.5(4) . . . . ?
P1 C9 C10 C11 170.8(2) . . . . ?
C9 C10 C11 C12 0.2(5) . . . . ?
C3 P1 C1 C2 168.4(2) . . . . ?
C9 P1 C1 C2 47.1(3) . . . . ?
C15 P1 C1 C2 -71.5(3) . . . . ?
C3 P1 C1 Si1 -19.4(2) . . . . ?
C9 P1 C1 Si1 -140.70(16) . . . . ?
C15 P1 C1 Si1 100.67(18) . . . . ?
N3 Si1 C1 C2 -33.3(2) . . . . ?
N2 Si1 C1 C2 36.6(2) . . . . ?
C21 Si1 C1 C2 1.6(3) . . . . ?
N3 Si1 C1 P1 154.11(17) . . . . ?
N2 Si1 C1 P1 -135.94(17) . . . . ?
C21 Si1 C1 P1 -170.98(16) . . . . ?
C10 C11 C12 C13 2.4(5) . . . . ?
C11 C12 C13 C14 -2.8(5) . . . . ?
C10 C9 C14 C13 2.1(4) . . . . ?
P1 C9 C14 C13 -171.1(2) . . . . ?
C12 C13 C14 C9 0.5(5) . . . . ?
C1 P1 C15 C20 10.4(3) . . . . ?
C3 P1 C15 C20 130.7(2) . . . . ?
C9 P1 C15 C20 -116.4(2) . . . . ?
C1 P1 C15 C16 -174.8(2) . . . . ?
C3 P1 C15 C16 -54.4(3) . . . . ?
C9 P1 C15 C16 58.5(3) . . . . ?
C20 C15 C16 C17 1.1(4) . . . . ?
P1 C15 C16 C17 -173.7(2) . . . . ?
C15 C16 C17 C18 -0.5(5) . . . . ?
C16 C17 C18 C19 -0.4(5) . . . . ?
C17 C18 C19 C20 0.5(5) . . . . ?
C18 C19 C20 C15 0.2(5) . . . . ?
C16 C15 C20 C19 -1.0(4) . . . . ?
P1 C15 C20 C19 174.1(2) . . . . ?
C28 N2 C21 N3 -175.7(3) . . . . ?
Si1 N2 C21 N3 6.9(2) . . . . ?
C28 N2 C21 C22 9.2(5) . . . . ?
Si1 N2 C21 C22 -168.2(2) . . . . ?
C28 N2 C21 Si1 177.4(3) . . . . ?
C32 N3 C21 N2 177.0(3) . . . . ?
Si1 N3 C21 N2 -6.9(2) . . . . ?
C32 N3 C21 C22 -7.9(5) . . . . ?
Si1 N3 C21 C22 168.2(2) . . . . ?
C32 N3 C21 Si1 -176.1(4) . . . . ?
N2 C21 C22 C23 -79.0(4) . . . . ?
N3 C21 C22 C23 106.9(3) . . . . ?
N2 C21 C22 C27 100.0(3) . . . . ?
N3 C21 C22 C27 -74.0(4) . . . . ?
C27 C22 C23 C24 -0.4(4) . . . . ?
C21 C22 C23 C24 178.7(3) . . . . ?
C22 C23 C24 C25 -0.1(5) . . . . ?
C23 C24 C25 C26 0.6(5) . . . . ?
C24 C25 C26 C27 -0.5(5) . . . . ?
C25 C26 C27 C22 0.1(5) . . . . ?
C23 C22 C27 C26 0.4(4) . . . . ?
C21 C22 C27 C26 -178.6(3) . . . . ?
C21 N2 C28 C31 -43.5(4) . . . . ?
Si1 N2 C28 C31 132.8(3) . . . . ?
C21 N2 C28 C29 -164.3(3) . . . . ?
Si1 N2 C28 C29 12.0(4) . . . . ?
C21 N2 C28 C30 78.3(4) . . . . ?
Si1 N2 C28 C30 -105.4(3) . . . . ?
C21 N3 C32 C35 -164.0(3) . . . . ?
Si1 N3 C32 C35 21.5(4) . . . . ?
C21 N3 C32 C34 77.2(4) . . . . ?
Si1 N3 C32 C34 -97.3(3) . . . . ?
C21 N3 C32 C33 -45.2(4) . . . . ?
Si1 N3 C32 C33 140.3(3) . . . . ?
C38 P2 C36 C37 92.1(3) . . . . ?
C50 P2 C36 C37 -148.7(2) . . . . ?
C44 P2 C36 C37 -29.4(3) . . . . ?
C38 P2 C36 Si2 -92.8(2) . . . . ?
C50 P2 C36 Si2 26.4(2) . . . . ?
C44 P2 C36 Si2 145.68(18) . . . . ?
N5 Si2 C36 C37 41.5(3) . . . . ?
N6 Si2 C36 C37 -28.5(3) . . . . ?
C56 Si2 C36 C37 6.2(3) . . . . ?
N5 Si2 C36 P2 -133.49(19) . . . . ?
N6 Si2 C36 P2 156.51(18) . . . . ?
C56 Si2 C36 P2 -168.71(17) . . . . ?
C36 P2 C38 C39 -20.9(3) . . . . ?
C50 P2 C38 C39 -143.4(3) . . . . ?
C44 P2 C38 C39 102.5(3) . . . . ?
C36 P2 C38 C43 160.0(3) . . . . ?
C50 P2 C38 C43 37.5(3) . . . . ?
C44 P2 C38 C43 -76.6(3) . . . . ?
C43 C38 C39 C40 -0.1(5) . . . . ?
P2 C38 C39 C40 -179.2(3) . . . . ?
C38 C39 C40 C41 -1.5(6) . . . . ?
C39 C40 C41 C42 2.1(6) . . . . ?
C40 C41 C42 C43 -1.1(6) . . . . ?
C41 C42 C43 C38 -0.4(6) . . . . ?
C39 C38 C43 C42 1.0(5) . . . . ?
P2 C38 C43 C42 -179.9(3) . . . . ?
C36 P2 C44 C45 136.1(3) . . . . ?
C38 P2 C44 C45 7.9(3) . . . . ?
C50 P2 C44 C45 -103.3(3) . . . . ?
C36 P2 C44 C49 -42.1(3) . . . . ?
C38 P2 C44 C49 -170.3(2) . . . . ?
C50 P2 C44 C49 78.5(3) . . . . ?
C49 C44 C45 C46 -0.7(5) . . . . ?
P2 C44 C45 C46 -178.9(3) . . . . ?
C44 C45 C46 C47 -0.5(5) . . . . ?
C45 C46 C47 C48 0.4(6) . . . . ?
C46 C47 C48 C49 0.9(6) . . . . ?
C47 C48 C49 C44 -2.1(6) . . . . ?
C45 C44 C49 C48 2.0(5) . . . . ?
P2 C44 C49 C48 -179.7(3) . . . . ?
C36 P2 C50 C55 -77.1(3) . . . . ?
C38 P2 C50 C55 50.1(3) . . . . ?
C44 P2 C50 C55 162.6(2) . . . . ?
C36 P2 C50 C51 98.9(3) . . . . ?
C38 P2 C50 C51 -133.9(2) . . . . ?
C44 P2 C50 C51 -21.4(3) . . . . ?
C55 C50 C51 C52 0.2(4) . . . . ?
P2 C50 C51 C52 -175.8(2) . . . . ?
C50 C51 C52 C53 0.5(5) . . . . ?
C51 C52 C53 C54 -0.7(5) . . . . ?
C52 C53 C54 C55 0.1(5) . . . . ?
C53 C54 C55 C50 0.6(4) . . . . ?
C51 C50 C55 C54 -0.8(4) . . . . ?
P2 C50 C55 C54 175.2(2) . . . . ?
C67 N6 C56 N5 -173.9(3) . . . . ?
Si2 N6 C56 N5 -6.7(2) . . . . ?
C67 N6 C56 C57 7.6(5) . . . . ?
Si2 N6 C56 C57 174.7(3) . . . . ?
C67 N6 C56 Si2 -167.2(3) . . . . ?
C63 N5 C56 N6 170.4(3) . . . . ?
Si2 N5 C56 N6 6.7(2) . . . . ?
C63 N5 C56 C57 -11.0(5) . . . . ?
Si2 N5 C56 C57 -174.7(3) . . . . ?
C63 N5 C56 Si2 163.7(4) . . . . ?
N6 C56 C57 C58 -90.6(4) . . . . ?
N5 C56 C57 C58 91.1(4) . . . . ?
N6 C56 C57 C62 90.2(4) . . . . ?
N5 C56 C57 C62 -88.1(4) . . . . ?
C62 C57 C58 C59 0.0(5) . . . . ?
C56 C57 C58 C59 -179.2(3) . . . . ?
C57 C58 C59 C60 -1.1(5) . . . . ?
C58 C59 C60 C61 0.9(5) . . . . ?
C59 C60 C61 C62 0.5(6) . . . . ?
C60 C61 C62 C57 -1.6(5) . . . . ?
C58 C57 C62 C61 1.4(5) . . . . ?
C56 C57 C62 C61 -179.4(3) . . . . ?
C56 N5 C63 C66 56.2(4) . . . . ?
Si2 N5 C63 C66 -146.7(3) . . . . ?
C56 N5 C63 C64 179.1(3) . . . . ?
Si2 N5 C63 C64 -23.9(4) . . . . ?
C56 N5 C63 C65 -67.8(4) . . . . ?
Si2 N5 C63 C65 89.2(3) . . . . ?
C56 N6 C67 C68 64.2(4) . . . . ?
Si2 N6 C67 C68 -97.4(3) . . . . ?
C56 N6 C67 C70 -176.5(3) . . . . ?
Si2 N6 C67 C70 21.8(4) . . . . ?
C56 N6 C67 C69 -59.4(4) . . . . ?
Si2 N6 C67 C69 139.0(3) . . . . ?
C71 C71 C72 C73 4.5(12) 2_655 . . . ?
C71 C72 C73 C73 0.5(9) . . . 2_655 ?
C7 C8 C3 C4 0.0(4) . . . . ?
C7 C8 C3 P1 -173.4(2) . . . . ?
C1 P1 C3 C8 96.3(2) . . . . ?
C9 P1 C3 C8 -137.0(2) . . . . ?
C15 P1 C3 C8 -28.1(3) . . . . ?
C1 P1 C3 C4 -77.2(2) . . . . ?
C9 P1 C3 C4 49.5(2) . . . . ?
C15 P1 C3 C4 158.5(2) . . . . ?
C6 C5 C4 C3 0.1(4) . . . . ?
C8 C3 C4 C5 0.2(4) . . . . ?
P1 C3 C4 C5 173.7(2) . . . . ?

#

_refine_diff_density_max         0.882
_refine_diff_density_min         -0.533
_refine_diff_density_rms         0.088
######### additional information out of the cif_od #######  
_audit_creation_date             2022-04-26
_cell_oxdiff_length_a            64.6027(4)
_cell_oxdiff_length_b            10.33380(7)
_cell_oxdiff_length_c            19.79452(11)
_cell_oxdiff_angle_alpha         89.9998(5)
_cell_oxdiff_angle_beta          94.6507(4)
_cell_oxdiff_angle_gamma         89.9605(5)
_cell_oxdiff_volume              13171.14(14)
_cell_oxdiff_measurement_reflns_used 47386
loop_
_exptl_crystal_face_index_h
_exptl_crystal_face_index_k
_exptl_crystal_face_index_l
_exptl_crystal_face_perp_dist
17 0 11 0.0497
-17 0 -11 0.0601
-6 7 0 0.1782
16 1 11 0.0630
-17 3 -9 0.1178
6 -7 0 0.2106
31 0 8 0.0342
35 3 3 0.0652
-4 5 -9 0.1397
-31 0 -8 0.0743
-17 -5 6 0.2028
-41 0 4 0.0917
34 1 -8 0.0383
42 0 -3 0.0199
-9 -3 12 0.1346
-9 1 13 0.0755
2 0 -13 0.0449
31 -4 -3 0.1270
-42 0 0 0.0744

#

loop_
_exptl_oxdiff_crystal_face_indexfrac_h
_exptl_oxdiff_crystal_face_indexfrac_k
_exptl_oxdiff_crystal_face_indexfrac_l
_exptl_oxdiff_crystal_face_x
_exptl_oxdiff_crystal_face_y
_exptl_oxdiff_crystal_face_z
16.8527 0.4611 11.2754 -0.1157 -0.4864 -0.8660
-17.0848 -0.1697 -11.2667 0.1068 0.4491 0.8871
-5.8479 6.6396 -0.1670 -0.2008 -0.8369 0.5092
15.8648 1.4098 11.1519 -0.1435 -0.6022 -0.7853
-17.1751 3.2925 -9.4185 -0.0154 -0.0608 0.9980
5.8234 -6.6404 0.1505 0.2010 0.8376 -0.5079
30.9854 -0.0472 7.8589 0.3012 -0.4364 -0.8479
35.0391 2.9883 3.2573 0.5174 -0.7512 -0.4100
-3.9044 4.5043 -9.3162 0.2235 -0.3262 0.9185
-31.1523 -0.0077 -7.7991 -0.3060 0.4434 0.8425
-16.9903 -5.4447 5.8160 -0.4831 0.7028 -0.5222
-40.8614 -0.1357 3.8829 -0.9494 0.2271 0.2169
33.6240 1.3734 -8.0272 0.9519 -0.2281 0.2048
41.5700 -0.1952 -2.6740 0.9208 -0.2201 -0.3219
-9.2573 -2.8073 11.5128 -0.5905 0.1422 -0.7944
-8.6889 0.7389 12.6647 -0.6738 -0.3656 -0.6421
1.6185 0.2955 -12.8247 0.5272 0.2856 0.8003
30.9910 -4.3888 -2.7982 0.7771 0.4232 -0.4658
-41.8355 0.1457 0.2079 -0.8292 0.2936 0.4755

#

_oxdiff_exptl_absorpt_empirical_full_min 0.711
_oxdiff_exptl_absorpt_empirical_full_max 2.256
_oxdiff_exptl_absorpt_empirical_details 
;
Empirical correction (ABSPACK) includes:
- Absorption correction using spherical harmonics
- Frame scaling
;
_diffrn_ambient_environment      N~2~
_diffrn_source_type              'PhotonJet (Cu) X-ray Source'
_diffrn_radiation_probe          x-ray
_diffrn_radiation_monochromator  mirror
_diffrn_measurement_device       'four-circle diffractometer'
_diffrn_detector                 'Hybrid Pixel Array Detector'
_diffrn_detector_type            HyPix
_diffrn_reflns_av_sigmaI/netI    0.0592
_diffrn_orient_matrix_type       
'CrysAlisPro convention (1999,Acta A55,543-557)'
_diffrn_orient_matrix_UB_11      0.0195794000
_diffrn_orient_matrix_UB_12      -0.0139766000
_diffrn_orient_matrix_UB_13      -0.0389565000
_diffrn_orient_matrix_UB_21      -0.0076137500
_diffrn_orient_matrix_UB_22      -0.1334177500
_diffrn_orient_matrix_UB_23      -0.0263052000
_diffrn_orient_matrix_UB_31      -0.0114501500
_diffrn_orient_matrix_UB_32      0.0650313500
_diffrn_orient_matrix_UB_33      -0.0623516000
_diffrn_measurement_details      
;
List of Runs (angles in degrees, time in seconds):

  # Type    Start    End  Width  t~exp~   \w     \q     \k     \f   Frames
#--------------------------------------------------------------------------
  1  \w    -73.00  23.00   0.50    0.35    --  -47.28  84.00  39.00  192
  2  \w     -6.00  20.00   0.50    0.35    --   47.28 -84.00 -81.00   52
  3  \w    -85.00 -49.00   0.50    1.40    --  -91.75  84.00  39.00   72
  4  \w   -155.00-102.00   0.50    1.40    --  -91.75 -84.00 -81.00  106
  5  \w    143.00 178.00   0.50    1.40    --  105.91  84.00  39.00   70
  6  \w    101.00 136.00   0.50    1.40    --  105.91  84.00  39.00   70
  7  \w   -110.00 -73.00   0.50    0.35    --  -47.28-125.00  30.00   74
  8  \w   -117.00 -87.00   0.50    0.35    --  -47.28-125.00   0.00   60
  9  \w    -23.00  27.00   0.50    0.35    --  -47.28  19.00 -30.00  100
 10  \w    -50.00  25.00   0.50    0.35    --  -47.28  57.00-180.00  150
 11  \w    -62.00  24.00   0.50    0.35    --  -47.28  57.00 -60.00  172
 12  \w     -6.00  19.00   0.50    0.35    --  -47.28  19.00-150.00   50
 13  \w    -16.00  18.00   0.50    0.35    --   47.28 -19.00   0.00   68
 14  \w    -48.00 -22.00   0.50    1.40    --  -91.75  45.00 150.00   52
 15  \w    -48.00 -23.00   0.50    1.40    --  -91.75  45.00-120.00   50
 16  \w    -46.00 -20.00   0.50    1.40    --  -91.75  45.00 120.00   52
 17  \w   -124.00 -83.00   0.50    1.40    --  -91.75 -30.00 120.00   82
 18  \w    -48.00 -20.00   0.50    1.40    --  -91.75  45.00  60.00   56
 19  \w   -165.00-131.00   0.50    1.40    --  -91.75 -30.00 120.00   68
 20  \w    -68.00 -38.00   0.50    1.40    --  -91.75  61.00  30.00   60
 21  \w    -48.00 -22.00   0.50    1.40    --  -91.75  45.00-150.00   52
 22  \w     39.00  67.00   0.50    1.40    --  105.91 -77.00  90.00   56
 23  \w     35.00 101.00   0.50    1.40    --  105.91 -94.00  60.00  132
 24  \w     37.00  63.00   0.50    1.40    --  105.91 -61.00-180.00   52
 25  \w     44.00 112.00   0.50    1.40    --  105.91-125.00   0.00  136
 26  \w     73.00 105.00   0.50    1.40    --  105.91 -94.00 150.00   64
 27  \w     38.00 106.00   0.50    1.40    --  105.91 -94.00  90.00  136
 28  \w    124.00 178.00   0.50    1.40    --  105.91  45.00   0.00  108
 29  \w     93.00 119.00   0.50    1.40    --  105.91  45.00   0.00   52
 30  \w     33.00  98.00   0.50    1.40    --  105.91 -94.00-150.00  130
 31  \w     34.00  59.00   0.50    1.40    --  105.91 -61.00 -90.00   50
 32  \w     93.00 178.00   0.50    1.40    --  105.91  30.00 -30.00  170
 33  \w     38.00 106.00   0.50    1.40    --  105.91 -94.00-120.00  136
 34  \w     36.00  61.00   0.50    1.40    --  105.91 -77.00 120.00   50
 35  \w    105.00 130.00   0.50    1.40    --  105.91  15.00-180.00   50
 36  \w    153.00 178.00   0.50    1.40    --  105.91  15.00-180.00   50
 37  \w     81.00 106.00   0.50    1.40    --  105.91 -94.00 -90.00   50
 38  \w     42.00  67.00   0.50    1.40    --  105.91 -94.00 -90.00   50
 39  \w     36.00  68.00   0.50    1.40    --  105.91 -95.00  10.06   64
 40  \w     42.00  74.00   0.50    1.40    --  105.91 -61.00 120.00   64
 41  \w     94.00 178.00   0.50    1.40    --  105.91  30.00 -90.00  168
 42  \w     83.00 108.00   0.50    1.40    --  105.91 -77.00  90.00   50
 43  \w     75.00 100.00   0.50    1.40    --  105.91 -77.00 120.00   50
 44  \w     36.00 108.00   0.50    1.40    --  105.91-112.00  66.38  144
 45  \w     60.00  85.00   0.50    1.40    --  105.91 -84.00 -81.00   50
;
_diffrn_oxdiff_digest_frames     
;
01cb4fa651b7cacb0c491abe1963356718037709614
;
_diffrn_oxdiff_digest_hkl        
;
015e8076625673d76a6c98c9002a20bf38e10f
;
_reflns_odcompleteness_completeness 99.98
_reflns_odcompleteness_theta     66.97
_reflns_odcompleteness_iscentric 1
_chemical_oxdiff_formula         'C35 H38 N3 Si1 P1'


_shelx_res_file                  
;
TITL MAS-003_twin1_hklf4_a.res in C2/c
    MAS-003_twin1_hklf5.res
    created by SHELXL-2019/3 at 17:25:35 on 22-Apr-2024
REM Old TITL MAS-003_twin1_hklf4 in C2/c
REM SHELXT solution in C2/c: R1 0.191, Rweak 0.017, Alpha 0.067
REM <I/s>   0.000 for    0 systematic absences,  Orientation as input
REM Formula found by SHELXT:  C68 N11 P4
CELL  1.54184  64.6062  10.3354  19.7968   90.000   94.664   90.000
ZERR    8.000   0.0004   0.0001   0.0001    0.000    0.001    0.000
LATT  7
SYMM -X, Y, 1/2-Z
SFAC C H N SI P
UNIT 584 632 48 16 16
L.S. 10
TEMP -173
BOND
BOND $H
CONF
LIST 4
MERG 0
FMAP 2
EADP C46 C47
ACTA
OMIT -4 136
PLAN 20
WGHT    0.083100   36.880802
BASF   0.00450
FVAR       1.23634
P1    5    0.678946    0.204804    0.714809    11.00000    0.01977    0.02879 =
         0.01989    0.00201   -0.00141    0.00184
P2    5    0.558850    0.970806    0.686636    11.00000    0.02354    0.03081 =
         0.02616   -0.00502   -0.00450    0.00406
SI1   4    0.710348    0.252568    0.605148    11.00000    0.02148    0.03428 =
         0.01913   -0.00234   -0.00086    0.00196
SI2   4    0.565131    0.852902    0.541838    11.00000    0.02469    0.03168 =
         0.02559   -0.00029   -0.00011    0.00332
N1    3    0.657327    0.152297    0.532439    11.00000    0.03012    0.05220 =
         0.03062    0.00367   -0.00466   -0.00539
N2    3    0.701907    0.353306    0.528128    11.00000    0.02634    0.02788 =
         0.02192   -0.00214    0.00077   -0.00103
N3    3    0.710626    0.154762    0.525335    11.00000    0.03012    0.02815 =
         0.02307   -0.00198   -0.00032    0.00796
N4    3    0.596224    0.699279    0.694151    11.00000    0.03291    0.04011 =
         0.04411   -0.00364   -0.00877    0.01042
N5    3    0.562947    0.672091    0.532507    11.00000    0.02283    0.03312 =
         0.02815   -0.00274    0.00162   -0.00068
N6    3    0.590247    0.780183    0.517715    11.00000    0.02338    0.03125 =
         0.02960   -0.00002    0.00313    0.00068
C5    1    0.734228    0.095597    0.809181    11.00000    0.02483    0.04703 =
         0.02803    0.01199    0.00519    0.00646
AFIX  43
H5    2    0.741942    0.017672    0.815476    11.00000   -1.20000
AFIX   0
C6    1    0.742629    0.211081    0.833622    11.00000    0.02005    0.06237 =
         0.02268    0.00071    0.00087    0.00284
AFIX  43
H6    2    0.756052    0.211952    0.857090    11.00000   -1.20000
AFIX   0
C7    1    0.731660    0.325164    0.824184    11.00000    0.02558    0.04900 =
         0.02752   -0.00979    0.00116   -0.00225
AFIX  43
H7    2    0.737633    0.404245    0.840627    11.00000   -1.20000
AFIX   0
C8    1    0.711842    0.324620    0.790590    11.00000    0.02593    0.03786 =
         0.02525   -0.00563    0.00045    0.00581
AFIX  43
H8    2    0.704233    0.402957    0.784369    11.00000   -1.20000
AFIX   0
C9    1    0.663766    0.071012    0.744487    11.00000    0.02139    0.02831 =
         0.03320    0.00515    0.00170    0.00613
C10   1    0.663460    0.049203    0.814434    11.00000    0.03057    0.03459 =
         0.03166    0.00430    0.00467    0.00458
AFIX  43
H10   2    0.672685    0.095753    0.845378    11.00000   -1.20000
AFIX   0
C11   1    0.649834   -0.039526    0.838618    11.00000    0.03872    0.03766 =
         0.03660    0.00832    0.01383    0.00923
AFIX  43
H11   2    0.649659   -0.053686    0.885982    11.00000   -1.20000
AFIX   0
C1    1    0.684205    0.200791    0.631982    11.00000    0.02306    0.03097 =
         0.01983    0.00023   -0.00240    0.00078
C2    1    0.668662    0.174148    0.579616    11.00000    0.02350    0.03619 =
         0.02558    0.00423   -0.00078   -0.00078
C12   1    0.636441   -0.107641    0.793378    11.00000    0.03628    0.03310 =
         0.05522    0.00502    0.01572   -0.00117
AFIX  43
H12   2    0.626696   -0.166234    0.809832    11.00000   -1.20000
AFIX   0
C13   1    0.637218   -0.090610    0.724551    11.00000    0.03696    0.03675 =
         0.05048   -0.00222    0.00344   -0.00671
AFIX  43
H13   2    0.628405   -0.140486    0.693875    11.00000   -1.20000
AFIX   0
C14   1    0.650838   -0.000714    0.699379    11.00000    0.03427    0.03455 =
         0.03332    0.00182    0.00061   -0.00177
AFIX  43
H14   2    0.651228    0.011065    0.651908    11.00000   -1.20000
AFIX   0
C15   1    0.663770    0.344001    0.738026    11.00000    0.01951    0.03028 =
         0.02617    0.00248   -0.00049    0.00043
C16   1    0.659265    0.370102    0.804580    11.00000    0.03252    0.03915 =
         0.02512   -0.00010   -0.00439    0.00707
AFIX  43
H16   2    0.665355    0.318883    0.840771    11.00000   -1.20000
AFIX   0
C17   1    0.645919    0.470648    0.817996    11.00000    0.02969    0.04613 =
         0.02942   -0.00712   -0.00018    0.00523
AFIX  43
H17   2    0.642823    0.487574    0.863254    11.00000   -1.20000
AFIX   0
C18   1    0.637131    0.546166    0.765490    11.00000    0.02450    0.03365 =
         0.04138   -0.00676   -0.00454    0.00549
AFIX  43
H18   2    0.627951    0.614522    0.774790    11.00000   -1.20000
AFIX   0
C19   1    0.641632    0.522644    0.700040    11.00000    0.03263    0.03602 =
         0.03595    0.00598   -0.00355    0.00666
AFIX  43
H19   2    0.635641    0.575262    0.664268    11.00000   -1.20000
AFIX   0
C20   1    0.654944    0.421978    0.685811    11.00000    0.02771    0.03622 =
         0.02543    0.00492    0.00001    0.00307
AFIX  43
H20   2    0.658023    0.406368    0.640410    11.00000   -1.20000
AFIX   0
C21   1    0.705904    0.257583    0.485805    11.00000    0.02001    0.03162 =
         0.02235   -0.00229   -0.00015   -0.00028
C22   1    0.706791    0.266172    0.410864    11.00000    0.02997    0.02640 =
         0.02158   -0.00302    0.00321   -0.00066
C23   1    0.688740    0.267864    0.367694    11.00000    0.02591    0.03498 =
         0.02611   -0.00152    0.00191    0.00081
AFIX  43
H23   2    0.675593    0.261680    0.385743    11.00000   -1.20000
AFIX   0
C24   1    0.689882    0.278564    0.298316    11.00000    0.04121    0.04305 =
         0.02256   -0.00033   -0.00447   -0.00315
AFIX  43
H24   2    0.677504    0.279512    0.268923    11.00000   -1.20000
AFIX   0
C25   1    0.709024    0.287896    0.271604    11.00000    0.05234    0.04503 =
         0.02159    0.00117    0.00784   -0.00173
AFIX  43
H25   2    0.709748    0.296030    0.224055    11.00000   -1.20000
AFIX   0
C26   1    0.727002    0.285340    0.314231    11.00000    0.03649    0.04032 =
         0.03321   -0.00543    0.01428   -0.00607
AFIX  43
H26   2    0.740121    0.290967    0.295953    11.00000   -1.20000
AFIX   0
C27   1    0.725976    0.274588    0.383629    11.00000    0.02794    0.03375 =
         0.03034   -0.00528    0.00222   -0.00251
AFIX  43
H27   2    0.738401    0.272943    0.412787    11.00000   -1.20000
AFIX   0
C28   1    0.694627    0.487207    0.515514    11.00000    0.03136    0.02887 =
         0.03006   -0.00088    0.00612    0.00105
C29   1    0.698993    0.558410    0.583104    11.00000    0.04259    0.03116 =
         0.03959   -0.00847    0.00256   -0.00266
AFIX 137
H29A  2    0.693472    0.646620    0.578943    11.00000   -1.50000
H29B  2    0.714012    0.561798    0.594892    11.00000   -1.50000
H29C  2    0.692286    0.512329    0.618684    11.00000   -1.50000
AFIX   0
C30   1    0.671078    0.485644    0.496157    11.00000    0.03289    0.03782 =
         0.03209    0.00299    0.00030    0.00856
AFIX 137
H30A  2    0.665927    0.574704    0.491972    11.00000   -1.50000
H30B  2    0.664058    0.440536    0.531369    11.00000   -1.50000
H30C  2    0.668249    0.440697    0.452801    11.00000   -1.50000
AFIX   0
C31   1    0.705378    0.556123    0.459957    11.00000    0.04218    0.03346 =
         0.04853    0.00524    0.01517    0.00408
AFIX 137
H31A  2    0.700808    0.646517    0.457164    11.00000   -1.50000
H31B  2    0.701784    0.513186    0.416444    11.00000   -1.50000
H31C  2    0.720453    0.552974    0.470548    11.00000   -1.50000
AFIX   0
C32   1    0.715551    0.019961    0.509516    11.00000    0.03855    0.02844 =
         0.03147   -0.00515   -0.00650    0.00813
C33   1    0.700242   -0.031501    0.452596    11.00000    0.04411    0.02766 =
         0.03897   -0.00253   -0.00702   -0.00071
AFIX 137
H33A  2    0.702965   -0.123490    0.445213    11.00000   -1.50000
H33B  2    0.701966    0.016718    0.410800    11.00000   -1.50000
H33C  2    0.686006   -0.020634    0.465384    11.00000   -1.50000
AFIX   0
C34   1    0.737785    0.006636    0.489303    11.00000    0.03665    0.04526 =
         0.05468   -0.02186   -0.00811    0.01075
AFIX 137
H34A  2    0.741005   -0.085054    0.483132    11.00000   -1.50000
H34B  2    0.747446    0.043169    0.525025    11.00000   -1.50000
H34C  2    0.739161    0.053251    0.446794    11.00000   -1.50000
AFIX   0
C35   1    0.713329   -0.057699    0.574087    11.00000    0.07601    0.03549 =
         0.03744    0.00290   -0.00159    0.01644
AFIX 137
H35A  2    0.717317   -0.147810    0.566832    11.00000   -1.50000
H35B  2    0.698869   -0.054476    0.585601    11.00000   -1.50000
H35C  2    0.722374   -0.020685    0.611295    11.00000   -1.50000
AFIX   0
C36   1    0.570910    0.865223    0.636495    11.00000    0.02301    0.03085 =
         0.03008   -0.00389   -0.00306    0.00297
C37   1    0.584821    0.776327    0.669589    11.00000    0.02751    0.03327 =
         0.03098   -0.00799   -0.00295    0.00018
C38   1    0.571078    1.126443    0.703983    11.00000    0.03103    0.03529 =
         0.03549   -0.00834   -0.00685    0.00059
C39   1    0.592116    1.140903    0.696368    11.00000    0.03385    0.04333 =
         0.05367   -0.01300   -0.00149   -0.00385
AFIX  43
H39   2    0.599941    1.069951    0.681626    11.00000   -1.20000
AFIX   0
C40   1    0.601758    1.259735    0.710387    11.00000    0.03859    0.05431 =
         0.06869   -0.01451    0.00003   -0.01314
AFIX  43
H40   2    0.616227    1.268973    0.706180    11.00000   -1.20000
AFIX   0
C41   1    0.590366    1.364017    0.730354    11.00000    0.05936    0.04312 =
         0.05671   -0.01397   -0.01039   -0.01152
AFIX  43
H41   2    0.596883    1.445585    0.738416    11.00000   -1.20000
AFIX   0
C42   1    0.569404    1.349332    0.738595    11.00000    0.05452    0.04074 =
         0.05176   -0.01427   -0.01247    0.00464
AFIX  43
H42   2    0.561599    1.420566    0.753118    11.00000   -1.20000
AFIX   0
C43   1    0.559813    1.231264    0.725737    11.00000    0.03532    0.04121 =
         0.05084   -0.01566   -0.00679    0.00196
AFIX  43
H43   2    0.545457    1.221594    0.731776    11.00000   -1.20000
AFIX   0
C44   1    0.555891    0.897552    0.768637    11.00000    0.02893    0.04822 =
         0.02423   -0.00319   -0.00627    0.01323
C45   1    0.560007    0.963683    0.829406    11.00000    0.03076    0.06566 =
         0.03295   -0.01046   -0.00689    0.01128
AFIX  43
H45   2    0.564351    1.051470    0.828912    11.00000   -1.20000
AFIX   0
C46   1    0.557784    0.901506    0.891634    11.00000    0.05650    0.07838 =
         0.02900    0.00438   -0.00127    0.03120
AFIX  43
H46   2    0.560706    0.946800    0.933071    11.00000   -1.20000
AFIX   0
C47   1    0.551320    0.774069    0.892030    11.00000    0.05650    0.07838 =
         0.02900    0.00438   -0.00127    0.03120
AFIX  43
H47   2    0.549728    0.732124    0.933993    11.00000   -1.20000
AFIX   0
C48   1    0.547124    0.706616    0.831816    11.00000    0.08079    0.05244 =
         0.03443    0.00934    0.00721    0.02553
AFIX  43
H48   2    0.542503    0.619394    0.832420    11.00000   -1.20000
AFIX   0
C49   1    0.549762    0.768210    0.770487    11.00000    0.05788    0.03923 =
         0.02653    0.00363    0.00191    0.01845
AFIX  43
H49   2    0.547350    0.721419    0.729294    11.00000   -1.20000
AFIX   0
C50   1    0.533225    1.011482    0.648188    11.00000    0.02549    0.02851 =
         0.02666   -0.00742   -0.00341    0.00458
C51   1    0.515598    0.949805    0.668966    11.00000    0.02849    0.03213 =
         0.03141    0.00176    0.00165    0.00359
AFIX  43
H51   2    0.516856    0.890152    0.705579    11.00000   -1.20000
AFIX   0
C52   1    0.496189    0.975691    0.636059    11.00000    0.02687    0.03830 =
         0.04169   -0.00411   -0.00049    0.00014
AFIX  43
H52   2    0.484190    0.934205    0.650495    11.00000   -1.20000
AFIX   0
C53   1    0.494319    1.061760    0.582328    11.00000    0.02923    0.04216 =
         0.03485   -0.00679   -0.00697    0.00819
AFIX  43
H53   2    0.481073    1.078599    0.559597    11.00000   -1.20000
AFIX   0
C54   1    0.511785    1.123285    0.561756    11.00000    0.03985    0.03600 =
         0.02714    0.00042   -0.00297    0.01092
AFIX  43
H54   2    0.510473    1.182441    0.524927    11.00000   -1.20000
AFIX   0
C55   1    0.531201    1.098992    0.594656    11.00000    0.03162    0.03151 =
         0.02728   -0.00248    0.00124    0.00251
AFIX  43
H55   2    0.543106    1.142133    0.580610    11.00000   -1.20000
AFIX   0
C56   1    0.582036    0.662850    0.510910    11.00000    0.02212    0.03282 =
         0.02100   -0.00086   -0.00057    0.00038
C57   1    0.592044    0.543586    0.486078    11.00000    0.02357    0.03157 =
         0.03260   -0.00230    0.00535   -0.00153
C58   1    0.590584    0.508163    0.418287    11.00000    0.03555    0.04112 =
         0.03513   -0.00551    0.01199   -0.00857
AFIX  43
H58   2    0.583124    0.561360    0.385606    11.00000   -1.20000
AFIX   0
C59   1    0.599998    0.394975    0.397827    11.00000    0.04859    0.05137 =
         0.04754   -0.01594    0.02683   -0.01013
AFIX  43
H59   2    0.598749    0.370269    0.351453    11.00000   -1.20000
AFIX   0
C60   1    0.611205    0.318469    0.445432    11.00000    0.05053    0.03473 =
         0.07308   -0.00869    0.03005   -0.00041
AFIX  43
H60   2    0.617803    0.241940    0.431502    11.00000   -1.20000
AFIX   0
C61   1    0.612784    0.353293    0.512923    11.00000    0.03933    0.03954 =
         0.06940    0.00475    0.00963    0.00786
AFIX  43
H61   2    0.620549    0.301084    0.545346    11.00000   -1.20000
AFIX   0
C62   1    0.603098    0.463854    0.533364    11.00000    0.03459    0.03871 =
         0.04451   -0.00224    0.00016    0.00424
AFIX  43
H62   2    0.603943    0.486100    0.580068    11.00000   -1.20000
AFIX   0
C63   1    0.545561    0.580907    0.528690    11.00000    0.02542    0.04030 =
         0.03930   -0.00922    0.00572   -0.00835
C64   1    0.528181    0.647577    0.563427    11.00000    0.03222    0.04909 =
         0.04902    0.00096    0.01366   -0.00416
AFIX 137
H64A  2    0.515517    0.595234    0.557422    11.00000   -1.50000
H64B  2    0.525546    0.733185    0.543246    11.00000   -1.50000
H64C  2    0.532331    0.657077    0.611897    11.00000   -1.50000
AFIX   0
C65   1    0.537345    0.566260    0.452843    11.00000    0.04222    0.07814 =
         0.05053   -0.01964    0.00128   -0.01493
AFIX 137
H65A  2    0.524691    0.513579    0.449634    11.00000   -1.50000
H65B  2    0.547945    0.524031    0.427801    11.00000   -1.50000
H65C  2    0.534234    0.651959    0.433407    11.00000   -1.50000
AFIX   0
C66   1    0.551177    0.453587    0.560092    11.00000    0.04652    0.04789 =
         0.08456    0.01370    0.00998   -0.00770
AFIX 137
H66A  2    0.539020    0.396554    0.556304    11.00000   -1.50000
H66B  2    0.555818    0.466050    0.608018    11.00000   -1.50000
H66C  2    0.562394    0.414283    0.536642    11.00000   -1.50000
AFIX   0
C67   1    0.610127    0.832309    0.496702    11.00000    0.02330    0.03665 =
         0.03732   -0.00004    0.00235   -0.00283
C68   1    0.610296    0.830292    0.420251    11.00000    0.05344    0.06835 =
         0.04173    0.00708    0.01235   -0.02384
AFIX 137
H68A  2    0.622982    0.872054    0.407110    11.00000   -1.50000
H68B  2    0.598142    0.877002    0.399905    11.00000   -1.50000
H68C  2    0.609872    0.740514    0.404271    11.00000   -1.50000
AFIX   0
C69   1    0.628539    0.757374    0.530212    11.00000    0.02531    0.05494 =
         0.07801    0.00962   -0.00064   -0.00058
AFIX 137
H69A  2    0.641510    0.797680    0.518561    11.00000   -1.50000
H69B  2    0.628010    0.667688    0.514097    11.00000   -1.50000
H69C  2    0.627928    0.758610    0.579509    11.00000   -1.50000
AFIX   0
C70   1    0.611163    0.971016    0.522963    11.00000    0.03348    0.04280 =
         0.07339   -0.00392    0.00942   -0.00873
AFIX 137
H70A  2    0.623901    1.012243    0.509895    11.00000   -1.50000
H70B  2    0.611178    0.970599    0.572469    11.00000   -1.50000
H70C  2    0.599074    1.019369    0.503404    11.00000   -1.50000
AFIX   0
C71   1    0.497154    0.460548    0.281197    11.00000    0.11221    0.06145 =
         0.11873    0.02499    0.07055    0.00787
AFIX  43
H71   2    0.494359    0.380984    0.302697    11.00000   -1.20000
AFIX   0
C72   1    0.495221    0.576521    0.315730    11.00000    0.09071    0.06566 =
         0.05182    0.01094    0.02451    0.01366
AFIX  43
H72   2    0.492093    0.576251    0.361797    11.00000   -1.20000
AFIX   0
C73   1    0.497890    0.692360    0.282441    11.00000    0.05664    0.05481 =
         0.05118   -0.01218    0.00412   -0.00044
AFIX  43
H73   2    0.496713    0.771971    0.305807    11.00000   -1.20000
AFIX   0
C3    1    0.703293    0.208459    0.766243    11.00000    0.02206    0.03463 =
         0.01608    0.00319    0.00099    0.00207
C4    1    0.714561    0.093314    0.775497    11.00000    0.02665    0.03527 =
         0.02488    0.00707    0.00381    0.00154
AFIX  43
H4    2    0.708761    0.013956    0.758777    11.00000   -1.20000
AFIX   0
HKLF 5


REM  MAS-003_twin1_hklf4_a.res in C2/c
REM wR2 = 0.1845, GooF = S = 1.184, Restrained GooF = 1.184 for all data
REM R1 = 0.0618 for 11551 Fo > 4sig(Fo) and 0.0640 for all 12149 data
REM 755 parameters refined using 0 restraints

END

WGHT      0.0831     36.8816

REM Highest difference peak  0.882,  deepest hole -0.533,  1-sigma level  0.088
Q1    1   0.5427  0.4721  0.4796  11.00000  0.05    0.88
Q2    1   0.5580  1.0245  0.7538  11.00000  0.05    0.66
Q3    1   0.5640  0.9693  0.9198  11.00000  0.05    0.60
Q4    1   0.5574  0.8642  0.9044  11.00000  0.05    0.54
Q5    1   0.5000  0.3668  0.2500  10.50000  0.05    0.46
Q6    1   0.5600  0.9168  0.7270  11.00000  0.05    0.46
Q7    1   0.5617  1.0566  0.6976  11.00000  0.05    0.45
Q8    1   0.5673  1.0370  0.9817  11.00000  0.05    0.45
Q9    1   0.5585  0.8163  0.7781  11.00000  0.05    0.41
Q10   1   0.5561  0.7622  0.8522  11.00000  0.05    0.40
Q11   1   0.5581  1.0485  0.8319  11.00000  0.05    0.37
Q12   1   0.5662  0.9448  0.6509  11.00000  0.05    0.37
Q13   1   0.5119  0.6257  0.3006  11.00000  0.05    0.36
Q14   1   0.7060  0.1615  0.5609  11.00000  0.05    0.35
Q15   1   0.6918  0.2019  0.7405  11.00000  0.05    0.34
Q16   1   0.5122  0.5150  0.3066  11.00000  0.05    0.34
Q17   1   0.5643  0.7627  0.5581  11.00000  0.05    0.34
Q18   1   0.6731  0.2561  0.5798  11.00000  0.05    0.33
Q19   1   0.5997  0.6395  0.7201  11.00000  0.05    0.33
Q20   1   0.6822  0.2117  0.6677  11.00000  0.05    0.33
;
_shelx_res_checksum              25509
####################################################################### 
# 
# This file contains crystal structure data downloaded from the 
# Cambridge Structural Database (CSD) hosted by the Cambridge 
# Crystallographic Data Centre (CCDC).
# 
# Full information about CCDC data access policies and citation 
# guidelines are available at http://www.ccdc.cam.ac.uk/access/V1 
# 
# Audit and citation data items may have been added by the CCDC. 
# Please retain this information to preserve the provenance of 
# this file and to allow appropriate attribution of the data. 
# 
#######################################################################

data_LH-821_a
_database_code_depnum_ccdc_archive 'CCDC 2429366'
loop_
_audit_author_name
_audit_author_address
'Kai-Stephan Feichtner'
;Ruhr Universitaet Bochum
Germany
;
_audit_update_record             
;
2025-03-06 deposited with the CCDC.	2025-03-27 downloaded from the CCDC.
;
#

_audit_creation_method           SHELXL-2019/3
_shelx_SHELXL_version_number     2019/3
_chemical_name_systematic        ?
_chemical_name_common            ?
_chemical_melting_point          ?
_chemical_formula_moiety         'C36 H38 N3 O3 P Si'
_chemical_formula_sum            'C36 H38 N3 O3 P Si'
_chemical_formula_weight         619.75
loop_
_atom_type_symbol
_atom_type_description
_atom_type_scat_dispersion_real
_atom_type_scat_dispersion_imag
_atom_type_scat_source
C C 0.0181 0.0091 'International Tables Vol C Tables 4.2.6.8 and 6.1.1.4'
H H 0.0000 0.0000 'International Tables Vol C Tables 4.2.6.8 and 6.1.1.4'
N N 0.0311 0.0180 'International Tables Vol C Tables 4.2.6.8 and 6.1.1.4'
O O 0.0492 0.0322 'International Tables Vol C Tables 4.2.6.8 and 6.1.1.4'
Si Si 0.2541 0.3302 'International Tables Vol C Tables 4.2.6.8 and 6.1.1.4'
P P 0.2955 0.4335 'International Tables Vol C Tables 4.2.6.8 and 6.1.1.4'

#

_space_group_crystal_system      monoclinic
_space_group_IT_number           14
_space_group_name_H-M_alt        'P 21/n'
_space_group_name_Hall           '-P 2yn'
_shelx_space_group_comment       
;
The symmetry employed for this shelxl refinement is uniquely defined
by the following loop, which should always be used as a source of
symmetry information in preference to the above space-group names.
They are only intended as comments.
;
loop_
_space_group_symop_operation_xyz
'x, y, z'
'-x+1/2, y+1/2, -z+1/2'
'-x, -y, -z'
'x-1/2, -y-1/2, z-1/2'

#

_cell_length_a                   11.78680(10)
_cell_length_b                   18.12460(10)
_cell_length_c                   14.91140(10)
_cell_angle_alpha                90
_cell_angle_beta                 98.0340(10)
_cell_angle_gamma                90
_cell_volume                     3154.27(4)
_cell_formula_units_Z            4
_cell_measurement_temperature    100(2)
_cell_measurement_reflns_used    14480
_cell_measurement_theta_min      3.8290
_cell_measurement_theta_max      76.2880
_exptl_crystal_description       block
_exptl_crystal_colour            colourless
_exptl_crystal_density_meas      ?
_exptl_crystal_density_method    ?
_exptl_crystal_density_diffrn    1.305
_exptl_crystal_F_000             1312
_exptl_transmission_factor_min   ?
_exptl_transmission_factor_max   ?
_exptl_crystal_size_max          0.265
_exptl_crystal_size_mid          0.108
_exptl_crystal_size_min          0.086
_exptl_absorpt_coefficient_mu    1.464
_shelx_estimated_absorpt_T_min   ?
_shelx_estimated_absorpt_T_max   ?
_exptl_absorpt_correction_type   multi-scan
_exptl_absorpt_correction_T_min  0.62375
_exptl_absorpt_correction_T_max  1.00000
_exptl_absorpt_process_details   
;
CrysAlisPro 1.171.40.67a (Rigaku Oxford Diffraction, 2019)
Empirical absorption correction using spherical harmonics,
 implemented in SCALE3 ABSPACK scaling algorithm.
;
_exptl_absorpt_special_details   ?
_diffrn_ambient_temperature      100(2)
_diffrn_radiation_wavelength     1.54184
_diffrn_radiation_type           CuK\a
_diffrn_source                   'micro-focus sealed X-ray tube'
_diffrn_measurement_device_type  'XtaLAB Synergy, Dualflex, HyPix'
_diffrn_measurement_method       '\w scans'
_diffrn_detector_area_resol_mean 10.0000
_diffrn_reflns_number            23088
_diffrn_reflns_av_unetI/netI     0.0290
_diffrn_reflns_av_R_equivalents  0.0315
_diffrn_reflns_limit_h_min       -14
_diffrn_reflns_limit_h_max       14
_diffrn_reflns_limit_k_min       -15
_diffrn_reflns_limit_k_max       21
_diffrn_reflns_limit_l_min       -18
_diffrn_reflns_limit_l_max       18
_diffrn_reflns_theta_min         3.861
_diffrn_reflns_theta_max         76.622
_diffrn_reflns_theta_full        67.684
_diffrn_measured_fraction_theta_max 0.953
_diffrn_measured_fraction_theta_full 0.999
_diffrn_reflns_Laue_measured_fraction_max 0.953
_diffrn_reflns_Laue_measured_fraction_full 0.999
_diffrn_reflns_point_group_measured_fraction_max 0.953
_diffrn_reflns_point_group_measured_fraction_full 0.999
_reflns_number_total             6321
_reflns_number_gt                5671
_reflns_threshold_expression     'I > 2\s(I)'
_reflns_Friedel_coverage         0.000
_reflns_Friedel_fraction_max     .
_reflns_Friedel_fraction_full    .
_reflns_special_details          
;
 Reflections were merged by SHELXL according to the crystal
 class for the calculation of statistics and refinement.
 _reflns_Friedel_fraction is defined as the number of unique
 Friedel pairs measured divided by the number that would be
 possible theoretically, ignoring centric projections and
 systematic absences.
;
_computing_data_collection       'CrysAlisPro 1.171.40.67a (Rigaku OD, 2019)'
_computing_cell_refinement       'CrysAlisPro 1.171.40.67a (Rigaku OD, 2019)'
_computing_data_reduction        'CrysAlisPro 1.171.40.67a (Rigaku OD, 2019)'
_computing_structure_solution    'SHELXT 2018/2 (Sheldrick, 2018)'
_computing_structure_refinement  'SHELXL-2019/2 (Sheldrick, 2019)'
_computing_molecular_graphics    ?
_computing_publication_material  ?
_refine_special_details          ?
_refine_ls_structure_factor_coef Fsqd
_refine_ls_matrix_type           full
_refine_ls_weighting_scheme      calc
_refine_ls_weighting_details     
'w=1/[\s^2^(Fo^2^)+(0.0447P)^2^+1.1031P] where P=(Fo^2^+2Fc^2^)/3'
_atom_sites_solution_primary     dual
_atom_sites_solution_secondary   ?
_atom_sites_solution_hydrogens   geom
_refine_ls_hydrogen_treatment    constr
_refine_ls_extinction_method     none
_refine_ls_extinction_coef       .
_refine_ls_number_reflns         6321
_refine_ls_number_parameters     403
_refine_ls_number_restraints     0
_refine_ls_R_factor_all          0.0378
_refine_ls_R_factor_gt           0.0341
_refine_ls_wR_factor_ref         0.0921
_refine_ls_wR_factor_gt          0.0895
_refine_ls_goodness_of_fit_ref   1.055
_refine_ls_restrained_S_all      1.055
_refine_ls_shift/su_max          0.001
_refine_ls_shift/su_mean         0.000
loop_
_atom_site_label
_atom_site_type_symbol
_atom_site_fract_x
_atom_site_fract_y
_atom_site_fract_z
_atom_site_U_iso_or_equiv
_atom_site_adp_type
_atom_site_occupancy
_atom_site_site_symmetry_order
_atom_site_calc_flag
_atom_site_refinement_flags_posn
_atom_site_refinement_flags_adp
_atom_site_refinement_flags_occupancy
_atom_site_disorder_assembly
_atom_site_disorder_group
Si1 Si 0.85823(3) 0.57649(2) 0.68847(2) 0.02184(10) Uani 1 1 d . . . . .
O1 O 0.95829(8) 0.56911(5) 0.79105(6) 0.0259(2) Uani 1 1 d . . . . .
N1 N 0.80222(10) 0.58039(6) 0.56324(7) 0.0244(2) Uani 1 1 d . . . . .
C1 C 0.72628(11) 0.58211(8) 0.73809(8) 0.0236(3) Uani 1 1 d . . . . .
C3 C 0.76663(11) 0.63221(8) 0.92898(9) 0.0237(3) Uani 1 1 d . . . . .
C4 C 0.78825(13) 0.70056(8) 0.89287(10) 0.0297(3) Uani 1 1 d . . . . .
H4 H 0.777807 0.707222 0.829057 0.036 Uiso 1 1 calc R U . . .
C5 C 0.82503(14) 0.75919(8) 0.94940(11) 0.0360(3) Uani 1 1 d . . . . .
H5 H 0.839220 0.805834 0.924107 0.043 Uiso 1 1 calc R U . . .
C6 C 0.84107(13) 0.75007(9) 1.04215(11) 0.0336(3) Uani 1 1 d . . . . .
H6 H 0.867288 0.790162 1.080585 0.040 Uiso 1 1 calc R U . . .
C7 C 0.81900(13) 0.68267(9) 1.07900(10) 0.0329(3) Uani 1 1 d . . . . .
H7 H 0.829987 0.676493 1.142890 0.040 Uiso 1 1 calc R U . . .
C8 C 0.78088(12) 0.62390(8) 1.02336(9) 0.0285(3) Uani 1 1 d . . . . .
H8 H 0.764369 0.577908 1.049222 0.034 Uiso 1 1 calc R U . . .
C9 C 0.56516(11) 0.54718(8) 0.86022(9) 0.0247(3) Uani 1 1 d . . . . .
C10 C 0.51604(13) 0.57988(8) 0.92990(10) 0.0298(3) Uani 1 1 d . . . . .
H10 H 0.561977 0.608432 0.974486 0.036 Uiso 1 1 calc R U . . .
C11 C 0.40004(13) 0.57087(9) 0.93443(11) 0.0334(3) Uani 1 1 d . . . . .
H11 H 0.367105 0.592761 0.982622 0.040 Uiso 1 1 calc R U . . .
C12 C 0.33224(12) 0.53029(9) 0.86930(10) 0.0330(3) Uani 1 1 d . . . . .
H12 H 0.252187 0.526329 0.870937 0.040 Uiso 1 1 calc R U . . .
C13 C 0.38114(13) 0.49548(10) 0.80180(10) 0.0360(3) Uani 1 1 d . . . . .
H13 H 0.335164 0.465718 0.758575 0.043 Uiso 1 1 calc R U . . .
C14 C 0.49713(13) 0.50377(9) 0.79677(10) 0.0338(3) Uani 1 1 d . . . . .
H14 H 0.530251 0.479823 0.750033 0.041 Uiso 1 1 calc R U . . .
P1 P 0.71533(3) 0.56028(2) 0.84932(2) 0.02128(9) Uani 1 1 d . . . . .
C15 C 0.78747(11) 0.47330(7) 0.88013(9) 0.0236(3) Uani 1 1 d . . . . .
C16 C 0.86282(11) 0.46204(8) 0.95986(9) 0.0262(3) Uani 1 1 d . . . . .
H16 H 0.882591 0.502040 1.000205 0.031 Uiso 1 1 calc R U . . .
C2 C 0.63014(12) 0.61675(8) 0.68908(9) 0.0284(3) Uani 1 1 d . . . . .
O3 O 1.07059(9) 0.46597(6) 0.79765(7) 0.0347(2) Uani 1 1 d . . . . .
N3 N 0.55197(12) 0.64516(9) 0.64757(9) 0.0432(3) Uani 1 1 d . . . . .
C17 C 0.90894(12) 0.39265(9) 0.98037(10) 0.0301(3) Uani 1 1 d . . . . .
H17 H 0.959557 0.385287 1.035046 0.036 Uiso 1 1 calc R U . . .
C18 C 0.88176(12) 0.33409(8) 0.92179(10) 0.0319(3) Uani 1 1 d . . . . .
H18 H 0.912948 0.286559 0.936397 0.038 Uiso 1 1 calc R U . . .
C19 C 0.80868(13) 0.34519(8) 0.84157(10) 0.0331(3) Uani 1 1 d . . . . .
H19 H 0.790660 0.305276 0.800776 0.040 Uiso 1 1 calc R U . . .
C20 C 0.76184(13) 0.41433(8) 0.82071(10) 0.0305(3) Uani 1 1 d . . . . .
H20 H 0.711996 0.421547 0.765609 0.037 Uiso 1 1 calc R U . . .
C21 C 0.86632(11) 0.63854(8) 0.55397(9) 0.0238(3) Uani 1 1 d . . . . .
C22 C 0.88301(12) 0.67576(8) 0.46795(9) 0.0278(3) Uani 1 1 d . . . . .
C23 C 0.97277(14) 0.65426(9) 0.42247(10) 0.0363(3) Uani 1 1 d . . . . .
H23 H 1.021671 0.614764 0.444874 0.044 Uiso 1 1 calc R U . . .
C24 C 0.99024(18) 0.69123(11) 0.34374(11) 0.0493(5) Uani 1 1 d . . . . .
H24 H 1.051080 0.676690 0.312007 0.059 Uiso 1 1 calc R U . . .
C25 C 0.9200(2) 0.74854(11) 0.31175(11) 0.0538(5) Uani 1 1 d . . . . .
H25 H 0.933818 0.774411 0.258924 0.065 Uiso 1 1 calc R U . . .
C26 C 0.82932(19) 0.76886(10) 0.35602(11) 0.0489(5) Uani 1 1 d . . . . .
H26 H 0.780065 0.807916 0.332700 0.059 Uiso 1 1 calc R U . . .
C27 C 0.80985(15) 0.73249(9) 0.43434(10) 0.0360(3) Uani 1 1 d . . . . .
H27 H 0.747284 0.746207 0.464612 0.043 Uiso 1 1 calc R U . . .
C28 C 0.73105(12) 0.53568(8) 0.49294(9) 0.0278(3) Uani 1 1 d . . . . .
C29 C 0.68064(15) 0.47279(9) 0.54281(11) 0.0379(4) Uani 1 1 d . . . . .
H29A H 0.632590 0.493189 0.585353 0.057 Uiso 1 1 calc R U . . .
H29B H 0.742888 0.443769 0.576161 0.057 Uiso 1 1 calc R U . . .
H29C H 0.634066 0.441030 0.498928 0.057 Uiso 1 1 calc R U . . .
O2 O 0.93084(8) 0.49464(5) 0.67950(6) 0.0264(2) Uani 1 1 d . . . . .
N2 N 0.91688(10) 0.65727(6) 0.63839(7) 0.0244(2) Uani 1 1 d . . . . .
C30 C 0.63409(13) 0.58183(9) 0.44205(10) 0.0336(3) Uani 1 1 d . . . . .
H30A H 0.591590 0.606223 0.485670 0.050 Uiso 1 1 calc R U . . .
H30B H 0.582192 0.549677 0.402534 0.050 Uiso 1 1 calc R U . . .
H30C H 0.666361 0.619176 0.405357 0.050 Uiso 1 1 calc R U . . .
C31 C 0.80554(14) 0.50328(9) 0.42659(10) 0.0351(3) Uani 1 1 d . . . . .
H31A H 0.873607 0.480206 0.460449 0.053 Uiso 1 1 calc R U . . .
H31B H 0.829150 0.542727 0.388216 0.053 Uiso 1 1 calc R U . . .
H31C H 0.761608 0.466155 0.388563 0.053 Uiso 1 1 calc R U . . .
C32 C 1.01047(12) 0.71154(8) 0.66607(9) 0.0261(3) Uani 1 1 d . . . . .
C33 C 1.00060(13) 0.73703(8) 0.76251(10) 0.0313(3) Uani 1 1 d . . . . .
H33A H 1.064570 0.770020 0.783854 0.047 Uiso 1 1 calc R U . . .
H33B H 1.002850 0.694019 0.802546 0.047 Uiso 1 1 calc R U . . .
H33C H 0.928048 0.763362 0.762877 0.047 Uiso 1 1 calc R U . . .
C34 C 1.12551(12) 0.67329(9) 0.66289(10) 0.0320(3) Uani 1 1 d . . . . .
H34A H 1.132006 0.630443 0.703375 0.048 Uiso 1 1 calc R U . . .
H34B H 1.187993 0.707885 0.682403 0.048 Uiso 1 1 calc R U . . .
H34C H 1.130246 0.657016 0.600842 0.048 Uiso 1 1 calc R U . . .
C35 C 1.00185(14) 0.78038(8) 0.60605(10) 0.0328(3) Uani 1 1 d . . . . .
H35A H 1.055409 0.817952 0.633801 0.049 Uiso 1 1 calc R U . . .
H35B H 0.923540 0.799805 0.599777 0.049 Uiso 1 1 calc R U . . .
H35C H 1.021067 0.767475 0.546154 0.049 Uiso 1 1 calc R U . . .
C36 C 0.99609(12) 0.50520(8) 0.76177(9) 0.0269(3) Uani 1 1 d . . . . .

#

loop_
_atom_site_aniso_label
_atom_site_aniso_U_11
_atom_site_aniso_U_22
_atom_site_aniso_U_33
_atom_site_aniso_U_23
_atom_site_aniso_U_13
_atom_site_aniso_U_12
Si1 0.01999(18) 0.02850(19) 0.01721(17) 0.00000(13) 0.00319(13) -0.00237(13)
O1 0.0248(5) 0.0318(5) 0.0209(4) 0.0004(4) 0.0027(4) -0.0032(4)
N1 0.0233(6) 0.0313(6) 0.0185(5) -0.0014(4) 0.0025(4) -0.0025(4)
C1 0.0215(6) 0.0304(7) 0.0190(6) 0.0009(5) 0.0035(5) -0.0002(5)
C3 0.0195(6) 0.0290(7) 0.0230(6) -0.0020(5) 0.0042(5) -0.0004(5)
C4 0.0320(7) 0.0299(7) 0.0285(7) -0.0004(6) 0.0081(6) -0.0002(6)
C5 0.0405(9) 0.0277(7) 0.0423(8) -0.0038(6) 0.0141(7) -0.0048(6)
C6 0.0250(7) 0.0361(8) 0.0402(8) -0.0141(6) 0.0061(6) -0.0024(6)
C7 0.0297(7) 0.0428(8) 0.0261(7) -0.0076(6) 0.0033(6) 0.0025(6)
C8 0.0285(7) 0.0323(7) 0.0251(7) -0.0010(5) 0.0050(5) 0.0002(6)
C9 0.0210(6) 0.0305(7) 0.0229(6) 0.0030(5) 0.0042(5) -0.0017(5)
C10 0.0257(7) 0.0342(8) 0.0303(7) -0.0024(6) 0.0068(6) -0.0018(6)
C11 0.0287(7) 0.0378(8) 0.0357(8) 0.0007(6) 0.0112(6) -0.0001(6)
C12 0.0226(7) 0.0414(8) 0.0355(8) 0.0103(6) 0.0055(6) -0.0029(6)
C13 0.0263(7) 0.0513(9) 0.0292(7) -0.0015(6) -0.0005(6) -0.0105(7)
C14 0.0280(7) 0.0472(9) 0.0263(7) -0.0061(6) 0.0042(6) -0.0050(6)
P1 0.01930(16) 0.02689(18) 0.01795(16) -0.00022(12) 0.00364(12) -0.00159(12)
C15 0.0204(6) 0.0286(7) 0.0229(6) 0.0004(5) 0.0065(5) -0.0027(5)
C16 0.0216(6) 0.0332(7) 0.0243(6) -0.0008(5) 0.0049(5) -0.0018(5)
C2 0.0287(7) 0.0368(8) 0.0213(6) 0.0014(5) 0.0083(5) 0.0031(6)
O3 0.0264(5) 0.0418(6) 0.0346(5) 0.0055(5) -0.0005(4) 0.0031(5)
N3 0.0402(8) 0.0605(9) 0.0296(7) 0.0083(6) 0.0076(6) 0.0197(7)
C17 0.0224(7) 0.0389(8) 0.0289(7) 0.0059(6) 0.0031(5) 0.0007(6)
C18 0.0252(7) 0.0308(7) 0.0410(8) 0.0064(6) 0.0093(6) 0.0017(6)
C19 0.0343(8) 0.0295(7) 0.0360(8) -0.0040(6) 0.0068(6) -0.0024(6)
C20 0.0311(7) 0.0330(7) 0.0266(7) -0.0005(6) 0.0012(6) -0.0019(6)
C21 0.0210(6) 0.0300(7) 0.0208(6) 0.0004(5) 0.0038(5) 0.0020(5)
C22 0.0314(7) 0.0326(7) 0.0193(6) -0.0003(5) 0.0030(5) -0.0047(6)
C23 0.0397(8) 0.0439(9) 0.0271(7) -0.0040(6) 0.0112(6) -0.0068(7)
C24 0.0603(11) 0.0628(12) 0.0284(8) -0.0093(8) 0.0186(8) -0.0250(10)
C25 0.0850(15) 0.0532(11) 0.0211(7) 0.0057(7) 0.0000(8) -0.0325(11)
C26 0.0714(13) 0.0381(9) 0.0310(8) 0.0075(7) -0.0152(8) -0.0122(9)
C27 0.0420(9) 0.0350(8) 0.0282(7) 0.0020(6) -0.0049(6) -0.0019(7)
C28 0.0269(7) 0.0344(7) 0.0213(6) -0.0040(5) 0.0003(5) -0.0033(6)
C29 0.0426(9) 0.0405(9) 0.0292(7) -0.0025(6) -0.0007(6) -0.0142(7)
O2 0.0232(5) 0.0333(5) 0.0223(4) -0.0010(4) 0.0019(4) 0.0005(4)
N2 0.0238(5) 0.0307(6) 0.0188(5) 0.0001(4) 0.0035(4) -0.0041(5)
C30 0.0276(7) 0.0446(9) 0.0270(7) -0.0051(6) -0.0023(6) 0.0004(6)
C31 0.0352(8) 0.0412(8) 0.0281(7) -0.0088(6) 0.0022(6) 0.0025(7)
C32 0.0238(6) 0.0309(7) 0.0236(6) -0.0010(5) 0.0034(5) -0.0061(5)
C33 0.0328(8) 0.0350(8) 0.0263(7) -0.0036(6) 0.0047(6) -0.0065(6)
C34 0.0250(7) 0.0396(8) 0.0316(7) -0.0012(6) 0.0046(6) -0.0043(6)
C35 0.0362(8) 0.0326(8) 0.0294(7) 0.0020(6) 0.0039(6) -0.0064(6)
C36 0.0213(6) 0.0351(7) 0.0243(6) 0.0019(5) 0.0036(5) -0.0045(6)

#

_geom_special_details            
;
 All esds (except the esd in the dihedral angle between two l.s. planes)
 are estimated using the full covariance matrix.  The cell esds are taken
 into account individually in the estimation of esds in distances, angles
 and torsion angles; correlations between esds in cell parameters are only
 used when they are defined by crystal symmetry.  An approximate (isotropic)
 treatment of cell esds is used for estimating esds involving l.s. planes.
;
loop_
_geom_bond_atom_site_label_1
_geom_bond_atom_site_label_2
_geom_bond_distance
_geom_bond_site_symmetry_2
_geom_bond_publ_flag
Si1 O2 1.7271(10) . ?
Si1 O1 1.8011(10) . ?
Si1 C1 1.8161(13) . ?
Si1 N2 1.8230(12) . ?
Si1 N1 1.8930(11) . ?
Si1 C36 2.2379(15) . ?
Si1 C21 2.3130(13) . ?
O1 C36 1.3361(18) . ?
N1 C21 1.3152(18) . ?
N1 C28 1.4878(17) . ?
C1 C2 1.4075(19) . ?
C1 P1 1.7275(13) . ?
C3 C4 1.388(2) . ?
C3 C8 1.4020(19) . ?
C3 P1 1.8098(14) . ?
C4 C5 1.388(2) . ?
C4 H4 0.9500 . ?
C5 C6 1.379(2) . ?
C5 H5 0.9500 . ?
C6 C7 1.379(2) . ?
C6 H6 0.9500 . ?
C7 C8 1.386(2) . ?
C7 H7 0.9500 . ?
C8 H8 0.9500 . ?
C9 C10 1.391(2) . ?
C9 C14 1.395(2) . ?
C9 P1 1.8155(14) . ?
C10 C11 1.388(2) . ?
C10 H10 0.9500 . ?
C11 C12 1.380(2) . ?
C11 H11 0.9500 . ?
C12 C13 1.380(2) . ?
C12 H12 0.9500 . ?
C13 C14 1.388(2) . ?
C13 H13 0.9500 . ?
C14 H14 0.9500 . ?
P1 C15 1.8194(14) . ?
C15 C20 1.394(2) . ?
C15 C16 1.3960(19) . ?
C16 C17 1.387(2) . ?
C16 H16 0.9500 . ?
C2 N3 1.157(2) . ?
O3 C36 1.1965(18) . ?
C17 C18 1.383(2) . ?
C17 H17 0.9500 . ?
C18 C19 1.387(2) . ?
C18 H18 0.9500 . ?
C19 C20 1.387(2) . ?
C19 H19 0.9500 . ?
C20 H20 0.9500 . ?
C21 N2 1.3586(17) . ?
C21 C22 1.4865(18) . ?
C22 C27 1.390(2) . ?
C22 C23 1.390(2) . ?
C23 C24 1.392(2) . ?
C23 H23 0.9500 . ?
C24 C25 1.371(3) . ?
C24 H24 0.9500 . ?
C25 C26 1.383(3) . ?
C25 H25 0.9500 . ?
C26 C27 1.388(2) . ?
C26 H26 0.9500 . ?
C27 H27 0.9500 . ?
C28 C29 1.526(2) . ?
C28 C31 1.529(2) . ?
C28 C30 1.529(2) . ?
C29 H29A 0.9800 . ?
C29 H29B 0.9800 . ?
C29 H29C 0.9800 . ?
O2 C36 1.3673(17) . ?
N2 C32 1.4925(17) . ?
C30 H30A 0.9800 . ?
C30 H30B 0.9800 . ?
C30 H30C 0.9800 . ?
C31 H31A 0.9800 . ?
C31 H31B 0.9800 . ?
C31 H31C 0.9800 . ?
C32 C34 1.530(2) . ?
C32 C33 1.5302(19) . ?
C32 C35 1.530(2) . ?
C33 H33A 0.9800 . ?
C33 H33B 0.9800 . ?
C33 H33C 0.9800 . ?
C34 H34A 0.9800 . ?
C34 H34B 0.9800 . ?
C34 H34C 0.9800 . ?
C35 H35A 0.9800 . ?
C35 H35B 0.9800 . ?
C35 H35C 0.9800 . ?

#

loop_
_geom_angle_atom_site_label_1
_geom_angle_atom_site_label_2
_geom_angle_atom_site_label_3
_geom_angle
_geom_angle_site_symmetry_1
_geom_angle_site_symmetry_3
_geom_angle_publ_flag
O2 Si1 O1 74.29(5) . . ?
O2 Si1 C1 122.79(6) . . ?
O1 Si1 C1 98.90(5) . . ?
O2 Si1 N2 115.96(5) . . ?
O1 Si1 N2 99.60(5) . . ?
C1 Si1 N2 121.15(6) . . ?
O2 Si1 N1 93.66(5) . . ?
O1 Si1 N1 159.58(5) . . ?
C1 Si1 N1 101.50(6) . . ?
N2 Si1 N1 70.48(5) . . ?
O2 Si1 C36 37.63(5) . . ?
O1 Si1 C36 36.66(5) . . ?
C1 Si1 C36 115.98(6) . . ?
N2 Si1 C36 111.88(5) . . ?
N1 Si1 C36 129.24(5) . . ?
O2 Si1 C21 105.63(5) . . ?
O1 Si1 C21 132.15(5) . . ?
C1 Si1 C21 117.87(5) . . ?
N2 Si1 C21 35.94(5) . . ?
N1 Si1 C21 34.65(5) . . ?
C36 Si1 C21 126.09(5) . . ?
C36 O1 Si1 89.75(8) . . ?
C21 N1 C28 129.64(11) . . ?
C21 N1 Si1 90.42(8) . . ?
C28 N1 Si1 139.40(9) . . ?
C2 C1 P1 115.97(10) . . ?
C2 C1 Si1 119.12(10) . . ?
P1 C1 Si1 124.16(8) . . ?
C4 C3 C8 118.84(13) . . ?
C4 C3 P1 116.80(10) . . ?
C8 C3 P1 124.31(11) . . ?
C5 C4 C3 120.43(14) . . ?
C5 C4 H4 119.8 . . ?
C3 C4 H4 119.8 . . ?
C6 C5 C4 120.31(14) . . ?
C6 C5 H5 119.8 . . ?
C4 C5 H5 119.8 . . ?
C7 C6 C5 119.91(14) . . ?
C7 C6 H6 120.0 . . ?
C5 C6 H6 120.0 . . ?
C6 C7 C8 120.38(14) . . ?
C6 C7 H7 119.8 . . ?
C8 C7 H7 119.8 . . ?
C7 C8 C3 120.12(14) . . ?
C7 C8 H8 119.9 . . ?
C3 C8 H8 119.9 . . ?
C10 C9 C14 119.16(13) . . ?
C10 C9 P1 121.61(11) . . ?
C14 C9 P1 119.23(11) . . ?
C11 C10 C9 120.14(14) . . ?
C11 C10 H10 119.9 . . ?
C9 C10 H10 119.9 . . ?
C12 C11 C10 120.38(14) . . ?
C12 C11 H11 119.8 . . ?
C10 C11 H11 119.8 . . ?
C13 C12 C11 119.79(14) . . ?
C13 C12 H12 120.1 . . ?
C11 C12 H12 120.1 . . ?
C12 C13 C14 120.32(14) . . ?
C12 C13 H13 119.8 . . ?
C14 C13 H13 119.8 . . ?
C13 C14 C9 120.11(14) . . ?
C13 C14 H14 119.9 . . ?
C9 C14 H14 119.9 . . ?
C1 P1 C3 113.72(6) . . ?
C1 P1 C9 108.69(6) . . ?
C3 P1 C9 106.02(6) . . ?
C1 P1 C15 110.24(6) . . ?
C3 P1 C15 110.91(6) . . ?
C9 P1 C15 106.93(6) . . ?
C20 C15 C16 119.00(13) . . ?
C20 C15 P1 116.85(10) . . ?
C16 C15 P1 124.12(11) . . ?
C17 C16 C15 120.22(13) . . ?
C17 C16 H16 119.9 . . ?
C15 C16 H16 119.9 . . ?
N3 C2 C1 178.90(15) . . ?
C18 C17 C16 120.48(13) . . ?
C18 C17 H17 119.8 . . ?
C16 C17 H17 119.8 . . ?
C17 C18 C19 119.62(14) . . ?
C17 C18 H18 120.2 . . ?
C19 C18 H18 120.2 . . ?
C20 C19 C18 120.27(14) . . ?
C20 C19 H19 119.9 . . ?
C18 C19 H19 119.9 . . ?
C19 C20 C15 120.39(14) . . ?
C19 C20 H20 119.8 . . ?
C15 C20 H20 119.8 . . ?
N1 C21 N2 106.67(11) . . ?
N1 C21 C22 126.99(12) . . ?
N2 C21 C22 126.32(12) . . ?
N1 C21 Si1 54.93(7) . . ?
N2 C21 Si1 51.97(6) . . ?
C22 C21 Si1 174.48(10) . . ?
C27 C22 C23 120.52(14) . . ?
C27 C22 C21 119.78(13) . . ?
C23 C22 C21 119.70(13) . . ?
C22 C23 C24 119.28(17) . . ?
C22 C23 H23 120.4 . . ?
C24 C23 H23 120.4 . . ?
C25 C24 C23 120.32(18) . . ?
C25 C24 H24 119.8 . . ?
C23 C24 H24 119.8 . . ?
C24 C25 C26 120.33(16) . . ?
C24 C25 H25 119.8 . . ?
C26 C25 H25 119.8 . . ?
C25 C26 C27 120.33(18) . . ?
C25 C26 H26 119.8 . . ?
C27 C26 H26 119.8 . . ?
C26 C27 C22 119.19(17) . . ?
C26 C27 H27 120.4 . . ?
C22 C27 H27 120.4 . . ?
N1 C28 C29 106.45(11) . . ?
N1 C28 C31 110.30(11) . . ?
C29 C28 C31 109.06(13) . . ?
N1 C28 C30 111.11(12) . . ?
C29 C28 C30 109.60(13) . . ?
C31 C28 C30 110.24(12) . . ?
C28 C29 H29A 109.5 . . ?
C28 C29 H29B 109.5 . . ?
H29A C29 H29B 109.5 . . ?
C28 C29 H29C 109.5 . . ?
H29A C29 H29C 109.5 . . ?
H29B C29 H29C 109.5 . . ?
C36 O2 Si1 91.89(8) . . ?
C21 N2 C32 129.23(11) . . ?
C21 N2 Si1 92.09(8) . . ?
C32 N2 Si1 136.39(9) . . ?
C28 C30 H30A 109.5 . . ?
C28 C30 H30B 109.5 . . ?
H30A C30 H30B 109.5 . . ?
C28 C30 H30C 109.5 . . ?
H30A C30 H30C 109.5 . . ?
H30B C30 H30C 109.5 . . ?
C28 C31 H31A 109.5 . . ?
C28 C31 H31B 109.5 . . ?
H31A C31 H31B 109.5 . . ?
C28 C31 H31C 109.5 . . ?
H31A C31 H31C 109.5 . . ?
H31B C31 H31C 109.5 . . ?
N2 C32 C34 108.47(11) . . ?
N2 C32 C33 107.96(11) . . ?
C34 C32 C33 110.49(12) . . ?
N2 C32 C35 112.93(11) . . ?
C34 C32 C35 109.76(12) . . ?
C33 C32 C35 107.21(12) . . ?
C32 C33 H33A 109.5 . . ?
C32 C33 H33B 109.5 . . ?
H33A C33 H33B 109.5 . . ?
C32 C33 H33C 109.5 . . ?
H33A C33 H33C 109.5 . . ?
H33B C33 H33C 109.5 . . ?
C32 C34 H34A 109.5 . . ?
C32 C34 H34B 109.5 . . ?
H34A C34 H34B 109.5 . . ?
C32 C34 H34C 109.5 . . ?
H34A C34 H34C 109.5 . . ?
H34B C34 H34C 109.5 . . ?
C32 C35 H35A 109.5 . . ?
C32 C35 H35B 109.5 . . ?
H35A C35 H35B 109.5 . . ?
C32 C35 H35C 109.5 . . ?
H35A C35 H35C 109.5 . . ?
H35B C35 H35C 109.5 . . ?
O3 C36 O1 128.80(13) . . ?
O3 C36 O2 127.13(14) . . ?
O1 C36 O2 104.06(11) . . ?
O3 C36 Si1 177.35(12) . . ?
O1 C36 Si1 53.59(6) . . ?
O2 C36 Si1 50.48(6) . . ?

#

loop_
_geom_torsion_atom_site_label_1
_geom_torsion_atom_site_label_2
_geom_torsion_atom_site_label_3
_geom_torsion_atom_site_label_4
_geom_torsion
_geom_torsion_site_symmetry_1
_geom_torsion_site_symmetry_2
_geom_torsion_site_symmetry_3
_geom_torsion_site_symmetry_4
_geom_torsion_publ_flag
O2 Si1 O1 C36 0.48(7) . . . . ?
C1 Si1 O1 C36 122.17(8) . . . . ?
N2 Si1 O1 C36 -113.95(8) . . . . ?
N1 Si1 O1 C36 -55.09(17) . . . . ?
C21 Si1 O1 C36 -96.59(9) . . . . ?
O2 Si1 N1 C21 -112.48(8) . . . . ?
O1 Si1 N1 C21 -59.76(17) . . . . ?
C1 Si1 N1 C21 123.00(9) . . . . ?
N2 Si1 N1 C21 3.80(8) . . . . ?
C36 Si1 N1 C21 -98.97(9) . . . . ?
O2 Si1 N1 C28 59.02(14) . . . . ?
O1 Si1 N1 C28 111.74(17) . . . . ?
C1 Si1 N1 C28 -65.50(15) . . . . ?
N2 Si1 N1 C28 175.30(15) . . . . ?
C36 Si1 N1 C28 72.53(16) . . . . ?
C21 Si1 N1 C28 171.50(19) . . . . ?
O2 Si1 C1 C2 -127.90(11) . . . . ?
O1 Si1 C1 C2 155.12(11) . . . . ?
N2 Si1 C1 C2 48.15(13) . . . . ?
N1 Si1 C1 C2 -25.86(13) . . . . ?
C36 Si1 C1 C2 -170.68(11) . . . . ?
C21 Si1 C1 C2 6.79(14) . . . . ?
O2 Si1 C1 P1 62.42(11) . . . . ?
O1 Si1 C1 P1 -14.57(10) . . . . ?
N2 Si1 C1 P1 -121.53(9) . . . . ?
N1 Si1 C1 P1 164.46(8) . . . . ?
C36 Si1 C1 P1 19.64(11) . . . . ?
C21 Si1 C1 P1 -162.90(8) . . . . ?
C8 C3 C4 C5 1.0(2) . . . . ?
P1 C3 C4 C5 178.37(12) . . . . ?
C3 C4 C5 C6 0.3(2) . . . . ?
C4 C5 C6 C7 -0.9(2) . . . . ?
C5 C6 C7 C8 0.1(2) . . . . ?
C6 C7 C8 C3 1.3(2) . . . . ?
C4 C3 C8 C7 -1.8(2) . . . . ?
P1 C3 C8 C7 -178.95(11) . . . . ?
C14 C9 C10 C11 -1.8(2) . . . . ?
P1 C9 C10 C11 177.71(11) . . . . ?
C9 C10 C11 C12 -0.9(2) . . . . ?
C10 C11 C12 C13 3.2(2) . . . . ?
C11 C12 C13 C14 -2.9(2) . . . . ?
C12 C13 C14 C9 0.2(2) . . . . ?
C10 C9 C14 C13 2.1(2) . . . . ?
P1 C9 C14 C13 -177.42(12) . . . . ?
C2 C1 P1 C3 -90.99(12) . . . . ?
Si1 C1 P1 C3 78.99(10) . . . . ?
C2 C1 P1 C9 26.84(13) . . . . ?
Si1 C1 P1 C9 -163.18(8) . . . . ?
C2 C1 P1 C15 143.74(11) . . . . ?
Si1 C1 P1 C15 -46.29(11) . . . . ?
C4 C3 P1 C1 11.65(13) . . . . ?
C8 C3 P1 C1 -171.13(11) . . . . ?
C4 C3 P1 C9 -107.71(11) . . . . ?
C8 C3 P1 C9 69.51(13) . . . . ?
C4 C3 P1 C15 136.56(11) . . . . ?
C8 C3 P1 C15 -46.22(14) . . . . ?
C10 C9 P1 C1 -132.65(12) . . . . ?
C14 C9 P1 C1 46.83(14) . . . . ?
C10 C9 P1 C3 -10.04(14) . . . . ?
C14 C9 P1 C3 169.44(12) . . . . ?
C10 C9 P1 C15 108.36(12) . . . . ?
C14 C9 P1 C15 -72.17(13) . . . . ?
C1 P1 C15 C20 -48.73(12) . . . . ?
C3 P1 C15 C20 -175.58(10) . . . . ?
C9 P1 C15 C20 69.26(12) . . . . ?
C1 P1 C15 C16 133.34(11) . . . . ?
C3 P1 C15 C16 6.48(13) . . . . ?
C9 P1 C15 C16 -108.67(12) . . . . ?
C20 C15 C16 C17 -1.6(2) . . . . ?
P1 C15 C16 C17 176.27(10) . . . . ?
C15 C16 C17 C18 0.6(2) . . . . ?
C16 C17 C18 C19 0.6(2) . . . . ?
C17 C18 C19 C20 -0.9(2) . . . . ?
C18 C19 C20 C15 -0.1(2) . . . . ?
C16 C15 C20 C19 1.4(2) . . . . ?
P1 C15 C20 C19 -176.67(11) . . . . ?
C28 N1 C21 N2 -177.84(13) . . . . ?
Si1 N1 C21 N2 -5.01(10) . . . . ?
C28 N1 C21 C22 0.8(2) . . . . ?
Si1 N1 C21 C22 173.60(13) . . . . ?
C28 N1 C21 Si1 -172.82(16) . . . . ?
N1 C21 C22 C27 89.62(18) . . . . ?
N2 C21 C22 C27 -92.03(18) . . . . ?
N1 C21 C22 C23 -91.34(18) . . . . ?
N2 C21 C22 C23 87.01(18) . . . . ?
C27 C22 C23 C24 1.4(2) . . . . ?
C21 C22 C23 C24 -177.68(14) . . . . ?
C22 C23 C24 C25 0.4(2) . . . . ?
C23 C24 C25 C26 -1.8(3) . . . . ?
C24 C25 C26 C27 1.4(3) . . . . ?
C25 C26 C27 C22 0.4(2) . . . . ?
C23 C22 C27 C26 -1.7(2) . . . . ?
C21 C22 C27 C26 177.30(14) . . . . ?
C21 N1 C28 C29 177.18(14) . . . . ?
Si1 N1 C28 C29 8.2(2) . . . . ?
C21 N1 C28 C31 59.00(19) . . . . ?
Si1 N1 C28 C31 -109.93(15) . . . . ?
C21 N1 C28 C30 -63.56(18) . . . . ?
Si1 N1 C28 C30 127.51(13) . . . . ?
O1 Si1 O2 C36 -0.47(7) . . . . ?
C1 Si1 O2 C36 -91.04(9) . . . . ?
N2 Si1 O2 C36 92.72(8) . . . . ?
N1 Si1 O2 C36 162.77(8) . . . . ?
C21 Si1 O2 C36 129.71(8) . . . . ?
N1 C21 N2 C32 170.05(13) . . . . ?
C22 C21 N2 C32 -8.6(2) . . . . ?
Si1 C21 N2 C32 164.84(16) . . . . ?
N1 C21 N2 Si1 5.21(11) . . . . ?
C22 C21 N2 Si1 -173.42(12) . . . . ?
O2 Si1 N2 C21 80.75(9) . . . . ?
O1 Si1 N2 C21 157.86(8) . . . . ?
C1 Si1 N2 C21 -95.56(9) . . . . ?
N1 Si1 N2 C21 -3.68(8) . . . . ?
C36 Si1 N2 C21 121.84(8) . . . . ?
O2 Si1 N2 C32 -82.17(14) . . . . ?
O1 Si1 N2 C32 -5.06(14) . . . . ?
C1 Si1 N2 C32 101.52(14) . . . . ?
N1 Si1 N2 C32 -166.59(14) . . . . ?
C36 Si1 N2 C32 -41.08(14) . . . . ?
C21 Si1 N2 C32 -162.92(18) . . . . ?
C21 N2 C32 C34 -84.81(16) . . . . ?
Si1 N2 C32 C34 72.92(16) . . . . ?
C21 N2 C32 C33 155.43(13) . . . . ?
Si1 N2 C32 C33 -46.84(18) . . . . ?
C21 N2 C32 C35 37.08(19) . . . . ?
Si1 N2 C32 C35 -165.19(11) . . . . ?
Si1 O1 C36 O3 178.56(14) . . . . ?
Si1 O1 C36 O2 -0.60(9) . . . . ?
Si1 O2 C36 O3 -178.55(14) . . . . ?
Si1 O2 C36 O1 0.63(10) . . . . ?

#

_refine_diff_density_max         0.306
_refine_diff_density_min         -0.343
_refine_diff_density_rms         0.043
######### additional information out of the cif_od #######  
_audit_creation_date             2024-12-12
_cell_oxdiff_length_a            11.7884(2)
_cell_oxdiff_length_b            18.1238(3)
_cell_oxdiff_length_c            14.9095(2)
_cell_oxdiff_angle_alpha         89.9330(14)
_cell_oxdiff_angle_beta          98.0204(14)
_cell_oxdiff_angle_gamma         90.0524(14)
_cell_oxdiff_volume              3154.26(9)
_cell_oxdiff_measurement_reflns_used 14480
loop_
_exptl_crystal_face_index_h
_exptl_crystal_face_index_k
_exptl_crystal_face_index_l
_exptl_crystal_face_perp_dist
2 -11 2 0.0645
5 1 -8 0.0917
-5 -3 8 0.1157
-4 -3 8 0.1247
4 -4 -8 0.1069
-1 -12 1 0.0587
3 -7 -7 0.1107
-3 -11 0 0.0523
-4 -9 4 0.0858
1 -4 -9 0.1056
1 -3 -9 0.1047
-4 -10 1 0.0559
-2 -2 -9 0.1014
-6 -6 1 0.0413
-5 -2 -6 0.0740
-7 -4 1 0.0342
-7 -1 -2 0.0413
7 4 -2 0.0625
-7 -4 2 0.0386
-8 2 1 0.0202
-7 4 -2 0.0348
7 2 -5 0.0755
-7 -2 5 0.0648
-6 6 0 0.0226
-7 2 5 0.0577
-4 10 -1 0.0357
-5 7 6 0.0934
-2 11 0 0.0433
0 6 8 0.1228
3 11 0 0.0515
4 10 -3 0.0480
3 11 1 0.0571
4 5 7 0.1111
5 8 1 0.0548
5 8 -3 0.0553
7 6 0 0.0534
6 4 4 0.0847
7 1 3 0.0774
7 3 0 0.0566
8 -2 -2 0.0631
7 -5 1 0.0733
7 -6 -3 0.0755

#

loop_
_exptl_oxdiff_crystal_face_indexfrac_h
_exptl_oxdiff_crystal_face_indexfrac_k
_exptl_oxdiff_crystal_face_indexfrac_l
_exptl_oxdiff_crystal_face_x
_exptl_oxdiff_crystal_face_y
_exptl_oxdiff_crystal_face_z
2.0257 -11.0472 1.7453 0.1996 0.8317 -0.5181
5.3662 0.9163 -7.7364 0.1110 0.4667 0.8774
-4.7999 -3.1168 7.8607 -0.0675 -0.2853 -0.9561
-4.1932 -3.4809 8.2332 0.0200 -0.2417 -0.9702
4.4551 -3.9957 -7.8710 -0.0622 0.7772 0.6262
-1.2213 -11.5669 1.0375 -0.2165 0.7310 -0.6471
2.7687 -6.8240 -7.4909 -0.2623 0.8823 0.3907
-2.7365 -10.9679 0.0116 -0.4450 0.6476 -0.6185
-3.5633 -9.3033 4.4194 -0.2307 0.3366 -0.9129
1.4761 -4.2558 -9.0057 -0.4726 0.6859 0.5534
0.5315 -2.8849 -9.3632 -0.5841 0.5529 0.5943
-4.0417 -9.9384 1.4792 -0.4830 0.4586 -0.7459
-1.6663 -2.1706 -8.8921 -0.7906 0.3760 0.4834
-6.4461 -6.3273 0.9764 -0.7389 0.0975 -0.6668
-4.8887 -2.2061 -6.2879 -0.9830 0.1286 0.1308
-7.2688 -3.6659 1.2711 -0.7781 -0.1440 -0.6114
-7.0126 -1.2220 -2.4649 -0.9605 -0.1784 -0.2136
7.1015 4.2023 -2.2317 0.7039 0.1302 0.6983
-7.1255 -4.1435 2.1229 -0.7129 -0.1318 -0.6888
-7.5832 1.5400 1.0361 -0.7623 -0.5241 -0.3797
-6.8346 3.9474 -1.6686 -0.8233 -0.5665 -0.0359
7.0366 2.1280 -4.5783 0.5181 0.3555 0.7779
-7.0498 -2.0960 4.5503 -0.5210 -0.3575 -0.7751
-6.3604 6.4784 0.3440 -0.6075 -0.7927 -0.0506
-7.1148 1.6660 4.5162 -0.4827 -0.6287 -0.6097
-3.6930 10.2085 -0.5079 -0.3167 -0.8973 0.3076
-4.5107 6.9984 6.0447 -0.0243 -0.9324 -0.3607
-1.6716 11.4826 0.2836 -0.0229 -0.9145 0.4039
0.1806 6.4508 7.9845 0.6198 -0.7253 -0.2997
3.2788 10.5838 0.1923 0.5141 -0.6000 0.6129
3.7373 9.9703 -2.6254 0.3750 -0.4369 0.8176
3.0697 10.5844 1.0981 0.5494 -0.6414 0.5355
3.6445 5.4172 6.5376 0.9007 -0.4290 -0.0685
5.2660 8.2489 0.8414 0.7490 -0.3560 0.5588
5.1561 8.2676 -3.0714 0.4833 -0.2291 0.8450
6.5142 5.8968 0.3166 0.8248 -0.1075 0.5550
5.8816 3.8870 4.2107 0.9809 -0.1283 0.1462
6.9172 0.9696 2.7994 0.9683 0.1803 0.1729
7.3403 3.1135 -0.3691 0.8375 0.1563 0.5236
7.5102 -2.1713 -1.8501 0.6934 0.5934 0.4087
6.6185 -5.0824 1.2884 0.7600 0.6499 0.0035
6.6457 -5.5507 -2.6577 0.5013 0.8196 0.2773

#

_oxdiff_exptl_absorpt_empirical_full_min 0.658
_oxdiff_exptl_absorpt_empirical_full_max 1.344
_oxdiff_exptl_absorpt_empirical_details 
;
Empirical correction (ABSPACK) includes:
- Absorption correction using spherical harmonics
- Frame scaling
;
_diffrn_ambient_environment      N~2~
_diffrn_source_type              'PhotonJet (Cu) X-ray Source'
_diffrn_radiation_probe          x-ray
_diffrn_radiation_monochromator  mirror
_diffrn_measurement_device       'four-circle diffractometer'
_diffrn_detector                 'Hybrid Pixel Array Detector'
_diffrn_detector_type            HyPix
_diffrn_reflns_av_sigmaI/netI    0.0482
_diffrn_orient_matrix_type       
'CrysAlisPro convention (1999,Acta A55,543-557)'
_diffrn_orient_matrix_UB_11      0.1119683000
_diffrn_orient_matrix_UB_12      0.0127086000
_diffrn_orient_matrix_UB_13      0.0648236000
_diffrn_orient_matrix_UB_21      0.0499187000
_diffrn_orient_matrix_UB_22      -0.0715346000
_diffrn_orient_matrix_UB_23      -0.0341725000
_diffrn_orient_matrix_UB_31      0.0488760000
_diffrn_orient_matrix_UB_32      0.0441211000
_diffrn_orient_matrix_UB_33      -0.0742877000
_diffrn_measurement_details      
;
List of Runs (angles in degrees, time in seconds):

  # Type    Start    End  Width  t~exp~   \w     \q     \k     \f   Frames
#--------------------------------------------------------------------------
  1  \w    -70.00   5.00   0.50    0.40    --  -47.28  79.00 161.00  150
  2  \w     34.00  94.00   0.50    0.40    --   47.28-125.00 -60.00  120
  3  \w     95.00 177.00   0.50    1.60    --  105.91  30.00  90.00  164
  4  \w     96.00 175.00   0.50    1.60    --  105.91  45.00 120.00  158
  5  \w    115.00 140.00   0.50    1.60    --  105.91  79.00 161.00   50
  6  \w    -21.00  28.00   0.50    0.40    --  -47.28  19.00 -90.00   98
  7  \w      2.00  37.00   0.50    0.40    --   47.28 -79.00  38.00   70
  8  \w     38.00  71.00   0.50    1.60    --  105.91 -61.00 120.00   66
  9  \w     34.00  60.00   0.50    1.60    --  105.91 -61.00  60.00   52
 10  \w     35.00 125.00   0.50    1.60    --  105.91 -79.00  38.00  180
 11  \w     41.00  71.00   0.50    1.60    --  105.91 -61.00-180.00   60
 12  \w     39.00  70.00   0.50    1.60    --  105.91 -61.00 -60.00   62
 13  \w     34.00  74.00   0.50    1.60    --  105.91 -61.00 -30.00   80
 14  \w    -78.00 -52.00   0.50    1.60    --  -91.75  79.00 161.00   52
 15  \w    -46.00 -21.00   0.50    1.60    --  -91.75  45.00  90.00   50
 16  \w    -46.00 -21.00   0.50    1.60    --  -91.75  45.00 -30.00   50
 17  \w    -48.00 -23.00   0.50    1.60    --  -91.75  45.00 -60.00   50
 18  \w    -56.00 -20.00   0.50    1.60    --  -91.75  61.00-150.00   72
 19  \w    -81.00 -34.00   0.50    1.60    --  -91.75 125.00-150.00   94
 20  \w    -99.00 -69.00   0.50    1.60    --  -91.75 -77.00 120.00   60
 21  \w   -137.00-112.00   0.50    1.60    --  -91.75 -77.00 120.00   50
 22  \w   -115.00 -88.00   0.50    0.40    --  -47.28-125.00 120.00   54
 23  \w   -161.00 -80.00   0.50    1.60    --  -91.75 -79.00  38.00  162
 24  \w   -100.00 -74.00   0.50    0.40    --  -47.28-125.00-180.00   52
;
_reflns_odcompleteness_completeness 100.00
_reflns_odcompleteness_theta     66.97
_reflns_odcompleteness_iscentric 1
_chemical_oxdiff_formula         'C36 H56 N3 O3 P Si'


_shelx_res_file                  
;
TITL LH-821_a.res in P2(1)/n
    LH-821_a.res
    created by SHELXL-2019/3 at 14:38:20 on 06-Mar-2025
REM Old TITL LH-821 in P2(1)/n
REM SHELXT solution in P2(1)/n: R1 0.111, Rweak 0.005, Alpha 0.025
REM <I/s>   0.394 for  220 systematic absences,  Orientation as input
REM Formula found by SHELXT:  C36 N3 O3 P2
CELL  1.54184  11.7868  18.1246  14.9114   90.000   98.034   90.000
ZERR    4.000   0.0001   0.0001   0.0001    0.000    0.001    0.000
LATT  1
SYMM 1/2-X, 1/2+Y, 1/2-Z
SFAC C H N O SI P
UNIT 144 152 12 12 4 4
L.S. 10
temp -173
BOND $H
conf
acta
LIST 4
FMAP 2
PLAN 20
WGHT    0.044700    1.103100
FVAR       0.42611
SI1   5    0.858230    0.576495    0.688474    11.00000    0.01999    0.02850 =
         0.01721    0.00000    0.00319   -0.00237
O1    4    0.958285    0.569114    0.791046    11.00000    0.02484    0.03183 =
         0.02086    0.00042    0.00271   -0.00318
N1    3    0.802222    0.580391    0.563237    11.00000    0.02325    0.03129 =
         0.01854   -0.00137    0.00251   -0.00246
C1    1    0.726281    0.582110    0.738088    11.00000    0.02152    0.03041 =
         0.01901    0.00090    0.00347   -0.00022
C3    1    0.766629    0.632206    0.928977    11.00000    0.01953    0.02901 =
         0.02302   -0.00203    0.00416   -0.00040
C4    1    0.788254    0.700555    0.892872    11.00000    0.03197    0.02987 =
         0.02846   -0.00045    0.00807   -0.00015
AFIX  43
H4    2    0.777807    0.707222    0.829057    11.00000   -1.20000
AFIX   0
C5    1    0.825028    0.759194    0.949402    11.00000    0.04045    0.02772 =
         0.04233   -0.00378    0.01406   -0.00476
AFIX  43
H5    2    0.839220    0.805834    0.924107    11.00000   -1.20000
AFIX   0
C6    1    0.841070    0.750072    1.042146    11.00000    0.02503    0.03614 =
         0.04021   -0.01406    0.00609   -0.00242
AFIX  43
H6    2    0.867288    0.790162    1.080585    11.00000   -1.20000
AFIX   0
C7    1    0.818997    0.682671    1.078997    11.00000    0.02968    0.04284 =
         0.02608   -0.00759    0.00332    0.00250
AFIX  43
H7    2    0.829987    0.676493    1.142890    11.00000   -1.20000
AFIX   0
C8    1    0.780877    0.623903    1.023360    11.00000    0.02849    0.03229 =
         0.02512   -0.00099    0.00499    0.00017
AFIX  43
H8    2    0.764369    0.577908    1.049222    11.00000   -1.20000
AFIX   0
C9    1    0.565163    0.547182    0.860221    11.00000    0.02104    0.03050 =
         0.02293    0.00296    0.00421   -0.00175
C10   1    0.516041    0.579876    0.929896    11.00000    0.02571    0.03425 =
         0.03034   -0.00236    0.00682   -0.00185
AFIX  43
H10   2    0.561977    0.608432    0.974486    11.00000   -1.20000
AFIX   0
C11   1    0.400035    0.570871    0.934427    11.00000    0.02872    0.03776 =
         0.03570    0.00068    0.01116   -0.00009
AFIX  43
H11   2    0.367105    0.592761    0.982622    11.00000   -1.20000
AFIX   0
C12   1    0.332240    0.530290    0.869302    11.00000    0.02258    0.04137 =
         0.03550    0.01033    0.00551   -0.00286
AFIX  43
H12   2    0.252187    0.526329    0.870937    11.00000   -1.20000
AFIX   0
C13   1    0.381137    0.495485    0.801800    11.00000    0.02627    0.05130 =
         0.02917   -0.00151   -0.00046   -0.01050
AFIX  43
H13   2    0.335164    0.465718    0.758575    11.00000   -1.20000
AFIX   0
C14   1    0.497132    0.503767    0.796772    11.00000    0.02804    0.04720 =
         0.02630   -0.00614    0.00419   -0.00495
AFIX  43
H14   2    0.530251    0.479823    0.750033    11.00000   -1.20000
AFIX   0
P1    6    0.715329    0.560278    0.849323    11.00000    0.01930    0.02689 =
         0.01795   -0.00022    0.00364   -0.00159
C15   1    0.787471    0.473296    0.880133    11.00000    0.02041    0.02861 =
         0.02292    0.00043    0.00652   -0.00267
C16   1    0.862825    0.462044    0.959861    11.00000    0.02159    0.03322 =
         0.02434   -0.00078    0.00495   -0.00184
AFIX  43
H16   2    0.882591    0.502040    1.000205    11.00000   -1.20000
AFIX   0
C2    1    0.630135    0.616751    0.689078    11.00000    0.02867    0.03677 =
         0.02127    0.00141    0.00831    0.00314
O3    4    1.070586    0.465969    0.797651    11.00000    0.02637    0.04180 =
         0.03457    0.00546   -0.00049    0.00310
N3    3    0.551970    0.645161    0.647566    11.00000    0.04016    0.06054 =
         0.02963    0.00833    0.00758    0.01970
C17   1    0.908940    0.392652    0.980371    11.00000    0.02244    0.03885 =
         0.02888    0.00594    0.00311    0.00075
AFIX  43
H17   2    0.959557    0.385287    1.035046    11.00000   -1.20000
AFIX   0
C18   1    0.881758    0.334094    0.921787    11.00000    0.02524    0.03079 =
         0.04105    0.00641    0.00932    0.00172
AFIX  43
H18   2    0.912948    0.286559    0.936397    11.00000   -1.20000
AFIX   0
C19   1    0.808684    0.345192    0.841575    11.00000    0.03427    0.02952 =
         0.03596   -0.00397    0.00677   -0.00245
AFIX  43
H19   2    0.790660    0.305276    0.800776    11.00000   -1.20000
AFIX   0
C20   1    0.761840    0.414331    0.820714    11.00000    0.03113    0.03295 =
         0.02658   -0.00054    0.00117   -0.00193
AFIX  43
H20   2    0.711996    0.421547    0.765609    11.00000   -1.20000
AFIX   0
C21   1    0.866316    0.638537    0.553966    11.00000    0.02102    0.02998 =
         0.02078    0.00037    0.00383    0.00203
C22   1    0.883007    0.675758    0.467947    11.00000    0.03140    0.03263 =
         0.01927   -0.00034    0.00302   -0.00474
C23   1    0.972770    0.654261    0.422467    11.00000    0.03970    0.04393 =
         0.02714   -0.00399    0.01117   -0.00675
AFIX  43
H23   2    1.021671    0.614764    0.444874    11.00000   -1.20000
AFIX   0
C24   1    0.990237    0.691228    0.343741    11.00000    0.06031    0.06282 =
         0.02844   -0.00927    0.01862   -0.02497
AFIX  43
H24   2    1.051080    0.676690    0.312007    11.00000   -1.20000
AFIX   0
C25   1    0.920044    0.748542    0.311753    11.00000    0.08495    0.05320 =
         0.02112    0.00566   -0.00002   -0.03250
AFIX  43
H25   2    0.933818    0.774411    0.258924    11.00000   -1.20000
AFIX   0
C26   1    0.829317    0.768863    0.356019    11.00000    0.07138    0.03807 =
         0.03097    0.00747   -0.01519   -0.01221
AFIX  43
H26   2    0.780065    0.807916    0.332700    11.00000   -1.20000
AFIX   0
C27   1    0.809854    0.732489    0.434343    11.00000    0.04200    0.03503 =
         0.02819    0.00197   -0.00489   -0.00194
AFIX  43
H27   2    0.747284    0.746207    0.464612    11.00000   -1.20000
AFIX   0
C28   1    0.731050    0.535676    0.492936    11.00000    0.02690    0.03443 =
         0.02130   -0.00397    0.00030   -0.00333
C29   1    0.680639    0.472792    0.542805    11.00000    0.04256    0.04048 =
         0.02918   -0.00248   -0.00069   -0.01422
AFIX 137
H29A  2    0.632590    0.493189    0.585353    11.00000   -1.50000
H29B  2    0.742888    0.443769    0.576161    11.00000   -1.50000
H29C  2    0.634066    0.441030    0.498928    11.00000   -1.50000
AFIX   0
O2    4    0.930836    0.494645    0.679503    11.00000    0.02325    0.03326 =
         0.02229   -0.00103    0.00186    0.00047
N2    3    0.916881    0.657272    0.638394    11.00000    0.02379    0.03070 =
         0.01878    0.00013    0.00354   -0.00413
C30   1    0.634090    0.581834    0.442054    11.00000    0.02760    0.04464 =
         0.02698   -0.00510   -0.00226    0.00043
AFIX 137
H30A  2    0.591590    0.606223    0.485670    11.00000   -1.50000
H30B  2    0.582192    0.549677    0.402534    11.00000   -1.50000
H30C  2    0.666361    0.619176    0.405357    11.00000   -1.50000
AFIX   0
C31   1    0.805538    0.503284    0.426587    11.00000    0.03525    0.04124 =
         0.02807   -0.00876    0.00219    0.00247
AFIX 137
H31A  2    0.873607    0.480206    0.460449    11.00000   -1.50000
H31B  2    0.829150    0.542727    0.388216    11.00000   -1.50000
H31C  2    0.761608    0.466155    0.388563    11.00000   -1.50000
AFIX   0
C32   1    1.010469    0.711544    0.666065    11.00000    0.02379    0.03095 =
         0.02356   -0.00100    0.00342   -0.00612
C33   1    1.000597    0.737027    0.762505    11.00000    0.03283    0.03503 =
         0.02632   -0.00364    0.00471   -0.00653
AFIX 137
H33A  2    1.064570    0.770020    0.783854    11.00000   -1.50000
H33B  2    1.002850    0.694019    0.802546    11.00000   -1.50000
H33C  2    0.928048    0.763362    0.762877    11.00000   -1.50000
AFIX   0
C34   1    1.125513    0.673285    0.662886    11.00000    0.02503    0.03964 =
         0.03156   -0.00122    0.00457   -0.00431
AFIX 137
H34A  2    1.132006    0.630443    0.703375    11.00000   -1.50000
H34B  2    1.187993    0.707885    0.682403    11.00000   -1.50000
H34C  2    1.130246    0.657016    0.600842    11.00000   -1.50000
AFIX   0
C35   1    1.001846    0.780384    0.606053    11.00000    0.03624    0.03258 =
         0.02944    0.00196    0.00386   -0.00636
AFIX 137
H35A  2    1.055409    0.817952    0.633801    11.00000   -1.50000
H35B  2    0.923540    0.799805    0.599777    11.00000   -1.50000
H35C  2    1.021067    0.767475    0.546154    11.00000   -1.50000
AFIX   0
C36   1    0.996094    0.505205    0.761771    11.00000    0.02126    0.03513 =
         0.02430    0.00194    0.00363   -0.00445
REM #####
HKLF 4


REM  LH-821_a.res in P2(1)/n
REM wR2 = 0.0921, GooF = S = 1.055, Restrained GooF = 1.055 for all data
REM R1 = 0.0341 for 5671 Fo > 4sig(Fo) and 0.0378 for all 6321 data
REM 403 parameters refined using 0 restraints

END

WGHT      0.0447      1.1030

REM Highest difference peak  0.306,  deepest hole -0.343,  1-sigma level  0.043
Q1    1   0.7585  0.5080  0.8674  11.00000  0.05    0.31
Q2    1   0.8306  0.4725  0.9071  11.00000  0.05    0.28
Q3    1   0.7387  0.6008  0.8939  11.00000  0.05    0.26
Q4    1   0.8783  0.5234  0.6825  11.00000  0.05    0.25
Q5    1   0.7800  0.4468  0.8512  11.00000  0.05    0.24
Q6    1   0.8861  0.6360  0.6744  11.00000  0.05    0.23
Q7    1   0.7137  0.5698  0.7836  11.00000  0.05    0.22
Q8    1   0.8161  0.5626  0.6067  11.00000  0.05    0.22
Q9    1   1.0060  0.7397  0.6314  11.00000  0.05    0.22
Q10   1   0.7916  0.6597  0.9179  11.00000  0.05    0.20
Q11   1   0.8421  0.7377  0.9954  11.00000  0.05    0.20
Q12   1   0.6335  0.5424  0.8571  11.00000  0.05    0.20
Q13   1   0.5361  0.5210  0.8355  11.00000  0.05    0.20
Q14   1   1.0636  0.6922  0.6620  11.00000  0.05    0.20
Q15   1   0.7642  0.5177  0.4625  11.00000  0.05    0.20
Q16   1   0.7608  0.5590  0.5219  11.00000  0.05    0.20
Q17   1   0.8867  0.4255  0.9685  11.00000  0.05    0.20
Q18   1   0.7734  0.5750  0.7190  11.00000  0.05    0.20
Q19   1   0.8306  0.6897  0.4407  11.00000  0.05    0.20
Q20   1   0.9276  0.5782  0.7470  11.00000  0.05    0.20
;
_shelx_res_checksum              19165
####################################################################### 
# 
# This file contains crystal structure data downloaded from the 
# Cambridge Structural Database (CSD) hosted by the Cambridge 
# Crystallographic Data Centre (CCDC).
# 
# Full information about CCDC data access policies and citation 
# guidelines are available at http://www.ccdc.cam.ac.uk/access/V1 
# 
# Audit and citation data items may have been added by the CCDC. 
# Please retain this information to preserve the provenance of 
# this file and to allow appropriate attribution of the data. 
# 
#######################################################################

data_FK-629B_a
_database_code_depnum_ccdc_archive 'CCDC 2350311'
loop_
_audit_author_name
_audit_author_address
'Viktoria H. Gessner'
;Ruhr University Bochum
Germany
;
_audit_update_record             
;
2024-04-23 deposited with the CCDC.	2025-03-27 downloaded from the CCDC.
;
#

_audit_creation_method           SHELXL-2019/3
_shelx_SHELXL_version_number     2019/3
_chemical_name_systematic        ?
_chemical_name_common            ?
_chemical_melting_point          ?
_chemical_formula_moiety         'C41 H63 N2 O3 P S Si, C6 H6'
_chemical_formula_sum            'C47 H69 N2 O3 P S Si'
_chemical_formula_weight         801.16
loop_
_atom_type_symbol
_atom_type_description
_atom_type_scat_dispersion_real
_atom_type_scat_dispersion_imag
_atom_type_scat_source
C C 0.0181 0.0091 'International Tables Vol C Tables 4.2.6.8 and 6.1.1.4'
H H 0.0000 0.0000 'International Tables Vol C Tables 4.2.6.8 and 6.1.1.4'
N N 0.0311 0.0180 'International Tables Vol C Tables 4.2.6.8 and 6.1.1.4'
O O 0.0492 0.0322 'International Tables Vol C Tables 4.2.6.8 and 6.1.1.4'
Si Si 0.2541 0.3302 'International Tables Vol C Tables 4.2.6.8 and 6.1.1.4'
P P 0.2955 0.4335 'International Tables Vol C Tables 4.2.6.8 and 6.1.1.4'
S S 0.3331 0.5567 'International Tables Vol C Tables 4.2.6.8 and 6.1.1.4'

#

_space_group_crystal_system      triclinic
_space_group_IT_number           2
_space_group_name_H-M_alt        'P -1'
_space_group_name_Hall           '-P 1'
_shelx_space_group_comment       
;
The symmetry employed for this shelxl refinement is uniquely defined
by the following loop, which should always be used as a source of
symmetry information in preference to the above space-group names.
They are only intended as comments.
;
loop_
_space_group_symop_operation_xyz
'x, y, z'
'-x, -y, -z'

#

_cell_length_a                   10.2796(2)
_cell_length_b                   12.9114(2)
_cell_length_c                   18.3044(2)
_cell_angle_alpha                74.2670(10)
_cell_angle_beta                 77.1070(10)
_cell_angle_gamma                69.783(2)
_cell_volume                     2171.70(7)
_cell_formula_units_Z            2
_cell_measurement_temperature    100(2)
_cell_measurement_reflns_used    52754
_cell_measurement_theta_min      2.5660
_cell_measurement_theta_max      76.6090
_exptl_crystal_description       block
_exptl_crystal_colour            colourless
_exptl_crystal_density_meas      ?
_exptl_crystal_density_method    ?
_exptl_crystal_density_diffrn    1.225
_exptl_crystal_F_000             868
_exptl_transmission_factor_min   ?
_exptl_transmission_factor_max   ?
_exptl_crystal_size_max          0.464
_exptl_crystal_size_mid          0.266
_exptl_crystal_size_min          0.182
_exptl_absorpt_coefficient_mu    1.598
_shelx_estimated_absorpt_T_min   ?
_shelx_estimated_absorpt_T_max   ?
_exptl_absorpt_correction_type   gaussian
_exptl_absorpt_correction_T_min  0.245
_exptl_absorpt_correction_T_max  1.000
_exptl_absorpt_process_details   
;
CrysAlisPro 1.171.40.67a (Rigaku Oxford Diffraction, 2019)
Numerical absorption correction based on gaussian integration over
			a multifaceted crystal model
Empirical absorption correction using spherical harmonics,
 implemented in SCALE3 ABSPACK scaling algorithm.
;
_exptl_absorpt_special_details   ?
_diffrn_ambient_temperature      100(2)
_diffrn_radiation_wavelength     1.54184
_diffrn_radiation_type           CuK\a
_diffrn_source                   'micro-focus sealed X-ray tube'
_diffrn_measurement_device_type  'XtaLAB Synergy, Dualflex, HyPix'
_diffrn_measurement_method       '\w scans'
_diffrn_detector_area_resol_mean 10.0000
_diffrn_reflns_number            71149
_diffrn_reflns_av_unetI/netI     0.0239
_diffrn_reflns_av_R_equivalents  0.0665
_diffrn_reflns_limit_h_min       -12
_diffrn_reflns_limit_h_max       12
_diffrn_reflns_limit_k_min       -15
_diffrn_reflns_limit_k_max       15
_diffrn_reflns_limit_l_min       -19
_diffrn_reflns_limit_l_max       21
_diffrn_reflns_theta_min         2.534
_diffrn_reflns_theta_max         67.080
_diffrn_reflns_theta_full        67.080
_diffrn_measured_fraction_theta_max 0.998
_diffrn_measured_fraction_theta_full 0.998
_diffrn_reflns_Laue_measured_fraction_max 0.998
_diffrn_reflns_Laue_measured_fraction_full 0.998
_diffrn_reflns_point_group_measured_fraction_max 0.998
_diffrn_reflns_point_group_measured_fraction_full 0.998
_reflns_number_total             7735
_reflns_number_gt                7452
_reflns_threshold_expression     'I > 2\s(I)'
_reflns_Friedel_coverage         0.000
_reflns_Friedel_fraction_max     .
_reflns_Friedel_fraction_full    .
_reflns_special_details          
;
 Reflections were merged by SHELXL according to the crystal
 class for the calculation of statistics and refinement.
 _reflns_Friedel_fraction is defined as the number of unique
 Friedel pairs measured divided by the number that would be
 possible theoretically, ignoring centric projections and
 systematic absences.
;
_computing_data_collection       'CrysAlisPro 1.171.40.67a (Rigaku OD, 2019)'
_computing_cell_refinement       'CrysAlisPro 1.171.40.67a (Rigaku OD, 2019)'
_computing_data_reduction        'CrysAlisPro 1.171.40.67a (Rigaku OD, 2019)'
_computing_structure_solution    'SHELXT 2018/2 (Sheldrick, 2018)'
_computing_structure_refinement  'SHELXL-2019/2 (Sheldrick, 2019)'
_computing_molecular_graphics    ?
_computing_publication_material  ?
_refine_special_details          ?
_refine_ls_structure_factor_coef Fsqd
_refine_ls_matrix_type           full
_refine_ls_weighting_scheme      calc
_refine_ls_weighting_details     
'w=1/[\s^2^(Fo^2^)+(0.0420P)^2^+0.9745P] where P=(Fo^2^+2Fc^2^)/3'
_atom_sites_solution_primary     dual
_atom_sites_solution_secondary   ?
_atom_sites_solution_hydrogens   mixed
_refine_ls_hydrogen_treatment    mixed
_refine_ls_extinction_method     none
_refine_ls_extinction_coef       .
_refine_ls_number_reflns         7735
_refine_ls_number_parameters     506
_refine_ls_number_restraints     0
_refine_ls_R_factor_all          0.0334
_refine_ls_R_factor_gt           0.0322
_refine_ls_wR_factor_ref         0.0839
_refine_ls_wR_factor_gt          0.0821
_refine_ls_goodness_of_fit_ref   1.051
_refine_ls_restrained_S_all      1.051
_refine_ls_shift/su_max          0.001
_refine_ls_shift/su_mean         0.000
loop_
_atom_site_label
_atom_site_type_symbol
_atom_site_fract_x
_atom_site_fract_y
_atom_site_fract_z
_atom_site_U_iso_or_equiv
_atom_site_adp_type
_atom_site_occupancy
_atom_site_site_symmetry_order
_atom_site_calc_flag
_atom_site_refinement_flags_posn
_atom_site_refinement_flags_adp
_atom_site_refinement_flags_occupancy
_atom_site_disorder_assembly
_atom_site_disorder_group
S1 S 0.43585(3) 0.87957(2) 0.67710(2) 0.01582(8) Uani 1 1 d . . . . .
P1 P 0.51059(3) 0.65855(3) 0.62962(2) 0.01312(8) Uani 1 1 d . . . . .
Si1 Si 0.45516(3) 0.66546(3) 0.80421(2) 0.01463(9) Uani 1 1 d . . . . .
O1 O 0.37936(10) 0.92562(8) 0.60505(5) 0.0213(2) Uani 1 1 d . . . . .
O2 O 0.35330(9) 0.92565(8) 0.74264(5) 0.0211(2) Uani 1 1 d . . . . .
O3 O 0.47901(9) 0.53672(8) 0.82236(5) 0.0198(2) Uani 1 1 d . . . . .
N1 N 0.30731(11) 0.74716(9) 0.86621(6) 0.0173(2) Uani 1 1 d . . . . .
N2 N 0.52755(11) 0.71552(9) 0.86671(6) 0.0160(2) Uani 1 1 d . . . . .
C1 C 0.47623(13) 0.73586(10) 0.70141(7) 0.0151(2) Uani 1 1 d . . . . .
C10 C 0.76552(13) 0.50533(11) 0.68179(8) 0.0181(3) Uani 1 1 d . . . . .
H10A H 0.831411 0.515686 0.633862 0.022 Uiso 1 1 calc R U . . .
H10B H 0.754711 0.564634 0.709398 0.022 Uiso 1 1 calc R U . . .
C11 C 0.82304(14) 0.38875(11) 0.73174(8) 0.0212(3) Uani 1 1 d . . . . .
H11A H 0.758638 0.379953 0.780463 0.025 Uiso 1 1 calc R U . . .
H11B H 0.915243 0.381324 0.744127 0.025 Uiso 1 1 calc R U . . .
C12 C 0.83895(14) 0.29613(11) 0.68986(8) 0.0218(3) Uani 1 1 d . . . . .
H12A H 0.913626 0.298432 0.645236 0.026 Uiso 1 1 calc R U . . .
H12B H 0.868023 0.221459 0.724827 0.026 Uiso 1 1 calc R U . . .
C13 C 0.70284(14) 0.30966(11) 0.66217(8) 0.0229(3) Uani 1 1 d . . . . .
H13A H 0.632532 0.294772 0.707079 0.027 Uiso 1 1 calc R U . . .
H13B H 0.720739 0.253356 0.630759 0.027 Uiso 1 1 calc R U . . .
C14 C 0.64405(14) 0.42859(11) 0.61448(8) 0.0194(3) Uani 1 1 d . . . . .
H14A H 0.553582 0.436343 0.599777 0.023 Uiso 1 1 calc R U . . .
H14B H 0.710050 0.441854 0.567057 0.023 Uiso 1 1 calc R U . . .
C15 C 0.35322(12) 0.63619(10) 0.61211(7) 0.0157(3) Uani 1 1 d . . . . .
H15 H 0.382528 0.597083 0.568159 0.019 Uiso 1 1 calc R U . . .
C16 C 0.29227(13) 0.55951(11) 0.68074(8) 0.0186(3) Uani 1 1 d . . . . .
H16A H 0.362916 0.484382 0.691377 0.022 Uiso 1 1 calc R U . . .
H16B H 0.269879 0.592323 0.726712 0.022 Uiso 1 1 calc R U . . .
C17 C 0.15930(14) 0.54603(12) 0.66485(8) 0.0241(3) Uani 1 1 d . . . . .
H17A H 0.184328 0.504093 0.623213 0.029 Uiso 1 1 calc R U . . .
H17B H 0.118493 0.501048 0.711413 0.029 Uiso 1 1 calc R U . . .
C2 C 0.59047(13) 0.92111(10) 0.66123(7) 0.0171(3) Uani 1 1 d . . . . .
C18 C 0.05013(14) 0.65964(13) 0.64184(9) 0.0256(3) Uani 1 1 d . . . . .
H18A H -0.032149 0.647378 0.630019 0.031 Uiso 1 1 calc R U . . .
H18B H 0.018452 0.699122 0.685038 0.031 Uiso 1 1 calc R U . . .
C19 C 0.11178(14) 0.73236(12) 0.57186(8) 0.0221(3) Uani 1 1 d . . . . .
H19A H 0.040821 0.806617 0.558513 0.026 Uiso 1 1 calc R U . . .
H19B H 0.136919 0.695386 0.527657 0.026 Uiso 1 1 calc R U . . .
C20 C 0.24230(13) 0.74975(11) 0.58751(8) 0.0187(3) Uani 1 1 d . . . . .
H20A H 0.215335 0.793102 0.628474 0.022 Uiso 1 1 calc R U . . .
H20B H 0.282798 0.794309 0.540581 0.022 Uiso 1 1 calc R U . . .
C21 C 0.58624(13) 0.72669(10) 0.53507(7) 0.0155(2) Uani 1 1 d . . . . .
H21 H 0.533023 0.809016 0.527041 0.019 Uiso 1 1 calc R U . . .
C22 C 0.57114(14) 0.68448(12) 0.46738(7) 0.0194(3) Uani 1 1 d . . . . .
H22A H 0.622439 0.602862 0.473134 0.023 Uiso 1 1 calc R U . . .
H22B H 0.471069 0.694744 0.467596 0.023 Uiso 1 1 calc R U . . .
C23 C 0.62909(14) 0.74920(12) 0.39113(8) 0.0225(3) Uani 1 1 d . . . . .
H23A H 0.624382 0.716758 0.348943 0.027 Uiso 1 1 calc R U . . .
H23B H 0.569509 0.828987 0.382553 0.027 Uiso 1 1 calc R U . . .
C24 C 0.78029(14) 0.74507(12) 0.38870(8) 0.0218(3) Uani 1 1 d . . . . .
H24A H 0.842474 0.666715 0.389846 0.026 Uiso 1 1 calc R U . . .
H24B H 0.809877 0.793541 0.340274 0.026 Uiso 1 1 calc R U . . .
C25 C 0.79468(14) 0.78544(11) 0.45661(7) 0.0198(3) Uani 1 1 d . . . . .
H25A H 0.740517 0.866309 0.452451 0.024 Uiso 1 1 calc R U . . .
H25B H 0.894270 0.777520 0.455752 0.024 Uiso 1 1 calc R U . . .
C26 C 0.74113(13) 0.71673(11) 0.53219(7) 0.0167(3) Uani 1 1 d . . . . .
H26A H 0.750732 0.744381 0.575547 0.020 Uiso 1 1 calc R U . . .
H26B H 0.798476 0.636436 0.537540 0.020 Uiso 1 1 calc R U . . .
C27 C 0.39733(13) 0.76044(10) 0.90186(7) 0.0163(3) Uani 1 1 d . . . . .
C28 C 0.36373(13) 0.82113(11) 0.96541(7) 0.0179(3) Uani 1 1 d . . . . .
C29 C 0.36184(14) 0.93373(12) 0.94546(8) 0.0220(3) Uani 1 1 d . . . . .
H29 H 0.380917 0.968459 0.893085 0.026 Uiso 1 1 calc R U . . .
C30 C 0.33229(15) 0.99512(12) 1.00165(9) 0.0264(3) Uani 1 1 d . . . . .
H30 H 0.329153 1.072283 0.987917 0.032 Uiso 1 1 calc R U . . .
C31 C 0.30734(15) 0.94347(13) 1.07794(9) 0.0287(3) Uani 1 1 d . . . . .
H31 H 0.288460 0.985011 1.116729 0.034 Uiso 1 1 calc R U . . .
C32 C 0.30978(16) 0.83162(13) 1.09798(8) 0.0282(3) Uani 1 1 d . . . . .
H32 H 0.292498 0.796826 1.150504 0.034 Uiso 1 1 calc R U . . .
C33 C 0.33732(14) 0.76967(12) 1.04188(8) 0.0231(3) Uani 1 1 d . . . . .
H33 H 0.338033 0.693058 1.055744 0.028 Uiso 1 1 calc R U . . .
C34 C 0.15142(13) 0.79270(12) 0.87650(8) 0.0210(3) Uani 1 1 d . . . . .
C35 C 0.10573(15) 0.76433(15) 0.81275(9) 0.0332(4) Uani 1 1 d . . . . .
H35A H 0.143791 0.802713 0.762918 0.050 Uiso 1 1 calc R U . . .
H35B H 0.003216 0.789477 0.818003 0.050 Uiso 1 1 calc R U . . .
H35C H 0.140730 0.682512 0.816254 0.050 Uiso 1 1 calc R U . . .
C36 C 0.09728(15) 0.92032(13) 0.87034(10) 0.0335(4) Uani 1 1 d . . . . .
H36A H 0.141832 0.957773 0.822261 0.050 Uiso 1 1 calc R U . . .
H36B H 0.119721 0.938523 0.913745 0.050 Uiso 1 1 calc R U . . .
H36C H -0.004474 0.946582 0.871044 0.050 Uiso 1 1 calc R U . . .
C37 C 0.09123(15) 0.73337(15) 0.95372(9) 0.0328(4) Uani 1 1 d . . . . .
H37A H -0.011302 0.761453 0.959602 0.049 Uiso 1 1 calc R U . . .
H37B H 0.123874 0.748649 0.994944 0.049 Uiso 1 1 calc R U . . .
H37C H 0.122383 0.651801 0.956324 0.049 Uiso 1 1 calc R U . . .
C38 C 0.65914(13) 0.66651(11) 0.90206(8) 0.0182(3) Uani 1 1 d . . . . .
C39 C 0.69255(14) 0.75313(12) 0.93162(8) 0.0218(3) Uani 1 1 d . . . . .
H39A H 0.692529 0.819968 0.890427 0.033 Uiso 1 1 calc R U . . .
H39B H 0.785000 0.719892 0.948523 0.033 Uiso 1 1 calc R U . . .
H39C H 0.621525 0.775044 0.974865 0.033 Uiso 1 1 calc R U . . .
C40 C 0.64885(15) 0.56517(12) 0.96729(8) 0.0260(3) Uani 1 1 d . . . . .
H40A H 0.620944 0.512625 0.948748 0.039 Uiso 1 1 calc R U . . .
H40B H 0.578883 0.591254 1.009765 0.039 Uiso 1 1 calc R U . . .
H40C H 0.740133 0.526705 0.985120 0.039 Uiso 1 1 calc R U . . .
C41 C 0.77606(14) 0.62591(13) 0.83900(8) 0.0250(3) Uani 1 1 d . . . . .
H41A H 0.761455 0.563459 0.824517 0.037 Uiso 1 1 calc R U . . .
H41B H 0.866561 0.599982 0.857758 0.037 Uiso 1 1 calc R U . . .
H41C H 0.775308 0.688208 0.794192 0.037 Uiso 1 1 calc R U . . .
C42 C 0.3376(2) 0.33036(17) 0.84273(10) 0.0464(5) Uani 1 1 d . . . . .
H42 H 0.409016 0.360821 0.843604 0.056 Uiso 1 1 calc R U . . .
C43 C 0.37049(19) 0.23376(16) 0.81526(9) 0.0391(4) Uani 1 1 d . . . . .
H43 H 0.465192 0.197261 0.797243 0.047 Uiso 1 1 calc R U . . .
C44 C 0.26690(18) 0.18966(14) 0.81374(9) 0.0351(4) Uani 1 1 d . . . . .
H44 H 0.290334 0.123704 0.793885 0.042 Uiso 1 1 calc R U . . .
C45 C 0.12989(18) 0.24070(15) 0.84083(10) 0.0377(4) Uani 1 1 d . . . . .
H45 H 0.059169 0.209135 0.840518 0.045 Uiso 1 1 calc R U . . .
C46 C 0.0949(2) 0.33709(16) 0.86832(10) 0.0453(4) Uani 1 1 d . . . . .
H46 H 0.000136 0.372630 0.886770 0.054 Uiso 1 1 calc R U . . .
C47 C 0.1993(3) 0.38263(16) 0.86906(10) 0.0514(5) Uani 1 1 d . . . . .
H47 H 0.175427 0.449721 0.887673 0.062 Uiso 1 1 calc R U . . .
C3 C 0.64969(14) 0.96108(11) 0.58757(8) 0.0203(3) Uani 1 1 d . . . . .
H3 H 0.609068 0.965890 0.544487 0.024 Uiso 1 1 calc R U . . .
C4 C 0.76914(14) 0.99406(11) 0.57737(8) 0.0226(3) Uani 1 1 d . . . . .
H4 H 0.810241 1.020123 0.526832 0.027 Uiso 1 1 calc R U . . .
C5 C 0.82983(14) 0.98981(11) 0.63937(8) 0.0222(3) Uani 1 1 d . . . . .
C6 C 0.76618(15) 0.95235(12) 0.71289(8) 0.0246(3) Uani 1 1 d . . . . .
H6 H 0.804373 0.950302 0.756164 0.029 Uiso 1 1 calc R U . . .
C7 C 0.64813(14) 0.91806(12) 0.72392(8) 0.0223(3) Uani 1 1 d . . . . .
H7 H 0.606570 0.892421 0.774430 0.027 Uiso 1 1 calc R U . . .
C8 C 0.96018(15) 1.02453(12) 0.62754(9) 0.0285(3) Uani 1 1 d . . . . .
H8A H 1.041562 0.965412 0.609749 0.043 Uiso 1 1 calc R U . . .
H8B H 0.973081 1.035397 0.676100 0.043 Uiso 1 1 calc R U . . .
H8C H 0.950567 1.095330 0.589094 0.043 Uiso 1 1 calc R U . . .
C9 C 0.62293(13) 0.51540(10) 0.66280(7) 0.0153(2) Uani 1 1 d . . . . .
H9 H 0.5683(17) 0.4951(13) 0.7118(10) 0.023 Uiso 1 1 d . U . . .

#

loop_
_atom_site_aniso_label
_atom_site_aniso_U_11
_atom_site_aniso_U_22
_atom_site_aniso_U_33
_atom_site_aniso_U_23
_atom_site_aniso_U_13
_atom_site_aniso_U_12
S1 0.01663(15) 0.01413(15) 0.01647(16) -0.00567(11) -0.00192(11) -0.00281(11)
P1 0.01193(15) 0.01421(15) 0.01396(16) -0.00495(12) -0.00215(11) -0.00319(12)
Si1 0.01384(17) 0.01711(18) 0.01446(17) -0.00591(13) -0.00170(13) -0.00483(13)
O1 0.0227(5) 0.0174(4) 0.0224(5) -0.0042(4) -0.0075(4) -0.0017(4)
O2 0.0216(5) 0.0180(5) 0.0224(5) -0.0087(4) 0.0018(4) -0.0040(4)
O3 0.0230(5) 0.0201(5) 0.0179(5) -0.0061(4) -0.0022(4) -0.0075(4)
N1 0.0145(5) 0.0208(5) 0.0176(5) -0.0070(4) -0.0010(4) -0.0051(4)
N2 0.0154(5) 0.0182(5) 0.0160(5) -0.0063(4) -0.0023(4) -0.0050(4)
C1 0.0152(6) 0.0148(6) 0.0162(6) -0.0058(5) -0.0021(5) -0.0037(5)
C10 0.0162(6) 0.0182(6) 0.0208(7) -0.0046(5) -0.0054(5) -0.0044(5)
C11 0.0198(6) 0.0203(7) 0.0225(7) -0.0032(5) -0.0075(5) -0.0031(5)
C12 0.0200(7) 0.0175(6) 0.0243(7) -0.0048(5) -0.0041(5) -0.0002(5)
C13 0.0221(7) 0.0167(6) 0.0309(8) -0.0094(6) -0.0042(6) -0.0035(5)
C14 0.0179(6) 0.0192(6) 0.0230(7) -0.0101(5) -0.0051(5) -0.0023(5)
C15 0.0130(6) 0.0180(6) 0.0173(6) -0.0063(5) -0.0028(5) -0.0039(5)
C16 0.0168(6) 0.0216(7) 0.0196(7) -0.0049(5) -0.0035(5) -0.0076(5)
C17 0.0213(7) 0.0291(7) 0.0265(7) -0.0054(6) -0.0052(5) -0.0125(6)
C2 0.0198(6) 0.0128(6) 0.0188(6) -0.0056(5) -0.0010(5) -0.0044(5)
C18 0.0147(6) 0.0349(8) 0.0311(8) -0.0113(6) -0.0044(5) -0.0084(6)
C19 0.0167(6) 0.0251(7) 0.0257(7) -0.0097(6) -0.0077(5) -0.0018(5)
C20 0.0153(6) 0.0194(6) 0.0213(7) -0.0059(5) -0.0049(5) -0.0025(5)
C21 0.0155(6) 0.0163(6) 0.0146(6) -0.0042(5) -0.0018(5) -0.0042(5)
C22 0.0182(6) 0.0255(7) 0.0168(6) -0.0069(5) -0.0017(5) -0.0081(5)
C23 0.0247(7) 0.0285(7) 0.0153(7) -0.0054(5) -0.0024(5) -0.0088(6)
C24 0.0222(7) 0.0258(7) 0.0176(7) -0.0063(5) 0.0019(5) -0.0094(5)
C25 0.0192(6) 0.0212(6) 0.0196(7) -0.0048(5) 0.0000(5) -0.0081(5)
C26 0.0159(6) 0.0179(6) 0.0171(6) -0.0050(5) -0.0029(5) -0.0048(5)
C27 0.0181(6) 0.0154(6) 0.0148(6) -0.0021(5) -0.0013(5) -0.0058(5)
C28 0.0141(6) 0.0222(7) 0.0190(7) -0.0084(5) -0.0016(5) -0.0050(5)
C29 0.0227(7) 0.0224(7) 0.0212(7) -0.0071(5) -0.0021(5) -0.0058(5)
C30 0.0259(7) 0.0225(7) 0.0336(8) -0.0131(6) -0.0031(6) -0.0060(6)
C31 0.0266(7) 0.0362(8) 0.0294(8) -0.0208(7) 0.0008(6) -0.0093(6)
C32 0.0306(8) 0.0398(9) 0.0173(7) -0.0112(6) 0.0028(6) -0.0147(7)
C33 0.0238(7) 0.0258(7) 0.0223(7) -0.0073(6) -0.0001(5) -0.0110(6)
C34 0.0127(6) 0.0282(7) 0.0223(7) -0.0096(6) -0.0003(5) -0.0048(5)
C35 0.0163(7) 0.0532(10) 0.0345(9) -0.0223(7) -0.0045(6) -0.0054(6)
C36 0.0170(7) 0.0311(8) 0.0498(10) -0.0161(7) 0.0005(6) -0.0014(6)
C37 0.0197(7) 0.0484(10) 0.0287(8) -0.0046(7) 0.0001(6) -0.0132(7)
C38 0.0165(6) 0.0200(6) 0.0200(7) -0.0056(5) -0.0062(5) -0.0047(5)
C39 0.0209(7) 0.0244(7) 0.0243(7) -0.0075(6) -0.0062(5) -0.0084(5)
C40 0.0288(7) 0.0221(7) 0.0285(8) -0.0009(6) -0.0113(6) -0.0083(6)
C41 0.0166(6) 0.0309(8) 0.0284(8) -0.0121(6) -0.0051(5) -0.0028(6)
C42 0.0689(13) 0.0527(11) 0.0309(9) 0.0128(8) -0.0257(9) -0.0399(10)
C43 0.0395(9) 0.0523(11) 0.0234(8) 0.0055(7) -0.0079(7) -0.0196(8)
C44 0.0493(10) 0.0313(8) 0.0253(8) 0.0032(6) -0.0161(7) -0.0136(7)
C45 0.0406(9) 0.0395(9) 0.0328(9) 0.0103(7) -0.0166(7) -0.0187(8)
C46 0.0480(10) 0.0452(10) 0.0275(9) 0.0048(7) -0.0071(7) -0.0040(8)
C47 0.0998(17) 0.0322(9) 0.0251(9) -0.0004(7) -0.0261(10) -0.0173(10)
C3 0.0259(7) 0.0152(6) 0.0185(7) -0.0054(5) -0.0021(5) -0.0040(5)
C4 0.0264(7) 0.0161(6) 0.0216(7) -0.0044(5) 0.0045(5) -0.0066(5)
C5 0.0218(7) 0.0145(6) 0.0290(7) -0.0080(5) 0.0024(5) -0.0051(5)
C6 0.0272(7) 0.0271(7) 0.0235(7) -0.0071(6) -0.0042(6) -0.0115(6)
C7 0.0261(7) 0.0242(7) 0.0181(7) -0.0038(5) -0.0004(5) -0.0115(6)
C8 0.0251(7) 0.0236(7) 0.0374(8) -0.0100(6) 0.0039(6) -0.0106(6)
C9 0.0147(6) 0.0150(6) 0.0164(6) -0.0057(5) -0.0024(5) -0.0028(5)

#

_geom_special_details            
;
 All esds (except the esd in the dihedral angle between two l.s. planes)
 are estimated using the full covariance matrix.  The cell esds are taken
 into account individually in the estimation of esds in distances, angles
 and torsion angles; correlations between esds in cell parameters are only
 used when they are defined by crystal symmetry.  An approximate (isotropic)
 treatment of cell esds is used for estimating esds involving l.s. planes.
;
loop_
_geom_bond_atom_site_label_1
_geom_bond_atom_site_label_2
_geom_bond_distance
_geom_bond_site_symmetry_2
_geom_bond_publ_flag
S1 O2 1.4481(9) . ?
S1 O1 1.4518(10) . ?
S1 C1 1.7075(12) . ?
S1 C2 1.7880(13) . ?
P1 C1 1.7631(12) . ?
P1 C9 1.8296(12) . ?
P1 C15 1.8458(12) . ?
P1 C21 1.8494(13) . ?
Si1 O3 1.5455(9) . ?
Si1 N2 1.8421(11) . ?
Si1 C1 1.8550(13) . ?
Si1 N1 1.8660(11) . ?
Si1 C27 2.2941(13) . ?
N1 C27 1.3235(17) . ?
N1 C34 1.4910(16) . ?
N2 C27 1.3504(16) . ?
N2 C38 1.4920(16) . ?
C10 C11 1.5268(18) . ?
C10 C9 1.5353(17) . ?
C10 H10A 0.9900 . ?
C10 H10B 0.9900 . ?
C11 C12 1.5332(19) . ?
C11 H11A 0.9900 . ?
C11 H11B 0.9900 . ?
C12 C13 1.5312(19) . ?
C12 H12A 0.9900 . ?
C12 H12B 0.9900 . ?
C13 C14 1.5336(18) . ?
C13 H13A 0.9900 . ?
C13 H13B 0.9900 . ?
C14 C9 1.5394(17) . ?
C14 H14A 0.9900 . ?
C14 H14B 0.9900 . ?
C15 C16 1.5342(17) . ?
C15 C20 1.5389(17) . ?
C15 H15 1.0000 . ?
C16 C17 1.5338(17) . ?
C16 H16A 0.9900 . ?
C16 H16B 0.9900 . ?
C17 C18 1.525(2) . ?
C17 H17A 0.9900 . ?
C17 H17B 0.9900 . ?
C2 C3 1.3887(19) . ?
C2 C7 1.3901(19) . ?
C18 C19 1.523(2) . ?
C18 H18A 0.9900 . ?
C18 H18B 0.9900 . ?
C19 C20 1.5320(17) . ?
C19 H19A 0.9900 . ?
C19 H19B 0.9900 . ?
C20 H20A 0.9900 . ?
C20 H20B 0.9900 . ?
C21 C22 1.5384(17) . ?
C21 C26 1.5425(17) . ?
C21 H21 1.0000 . ?
C22 C23 1.5304(18) . ?
C22 H22A 0.9900 . ?
C22 H22B 0.9900 . ?
C23 C24 1.5277(19) . ?
C23 H23A 0.9900 . ?
C23 H23B 0.9900 . ?
C24 C25 1.5250(19) . ?
C24 H24A 0.9900 . ?
C24 H24B 0.9900 . ?
C25 C26 1.5284(17) . ?
C25 H25A 0.9900 . ?
C25 H25B 0.9900 . ?
C26 H26A 0.9900 . ?
C26 H26B 0.9900 . ?
C27 C28 1.4880(18) . ?
C28 C33 1.3876(19) . ?
C28 C29 1.3940(19) . ?
C29 C30 1.384(2) . ?
C29 H29 0.9500 . ?
C30 C31 1.383(2) . ?
C30 H30 0.9500 . ?
C31 C32 1.383(2) . ?
C31 H31 0.9500 . ?
C32 C33 1.391(2) . ?
C32 H32 0.9500 . ?
C33 H33 0.9500 . ?
C34 C35 1.520(2) . ?
C34 C37 1.522(2) . ?
C34 C36 1.527(2) . ?
C35 H35A 0.9800 . ?
C35 H35B 0.9800 . ?
C35 H35C 0.9800 . ?
C36 H36A 0.9800 . ?
C36 H36B 0.9800 . ?
C36 H36C 0.9800 . ?
C37 H37A 0.9800 . ?
C37 H37B 0.9800 . ?
C37 H37C 0.9800 . ?
C38 C41 1.5249(18) . ?
C38 C39 1.5291(18) . ?
C38 C40 1.5300(19) . ?
C39 H39A 0.9800 . ?
C39 H39B 0.9800 . ?
C39 H39C 0.9800 . ?
C40 H40A 0.9800 . ?
C40 H40B 0.9800 . ?
C40 H40C 0.9800 . ?
C41 H41A 0.9800 . ?
C41 H41B 0.9800 . ?
C41 H41C 0.9800 . ?
C42 C43 1.377(3) . ?
C42 C47 1.384(3) . ?
C42 H42 0.9500 . ?
C43 C44 1.378(2) . ?
C43 H43 0.9500 . ?
C44 C45 1.374(3) . ?
C44 H44 0.9500 . ?
C45 C46 1.372(3) . ?
C45 H45 0.9500 . ?
C46 C47 1.394(3) . ?
C46 H46 0.9500 . ?
C47 H47 0.9500 . ?
C3 C4 1.393(2) . ?
C3 H3 0.9500 . ?
C4 C5 1.392(2) . ?
C4 H4 0.9500 . ?
C5 C6 1.395(2) . ?
C5 C8 1.5088(19) . ?
C6 C7 1.387(2) . ?
C6 H6 0.9500 . ?
C7 H7 0.9500 . ?
C8 H8A 0.9800 . ?
C8 H8B 0.9800 . ?
C8 H8C 0.9800 . ?
C9 H9 0.968(17) . ?

#

loop_
_geom_angle_atom_site_label_1
_geom_angle_atom_site_label_2
_geom_angle_atom_site_label_3
_geom_angle
_geom_angle_site_symmetry_1
_geom_angle_site_symmetry_3
_geom_angle_publ_flag
O2 S1 O1 117.00(6) . . ?
O2 S1 C1 108.82(6) . . ?
O1 S1 C1 111.74(6) . . ?
O2 S1 C2 103.41(6) . . ?
O1 S1 C2 104.98(6) . . ?
C1 S1 C2 110.42(6) . . ?
C1 P1 C9 108.69(6) . . ?
C1 P1 C15 113.53(6) . . ?
C9 P1 C15 103.70(6) . . ?
C1 P1 C21 113.50(6) . . ?
C9 P1 C21 111.74(6) . . ?
C15 P1 C21 105.26(6) . . ?
O3 Si1 N2 115.47(5) . . ?
O3 Si1 C1 116.68(5) . . ?
N2 Si1 C1 114.68(5) . . ?
O3 Si1 N1 115.77(5) . . ?
N2 Si1 N1 71.21(5) . . ?
C1 Si1 N1 115.13(5) . . ?
O3 Si1 C27 120.26(5) . . ?
N2 Si1 C27 36.06(5) . . ?
C1 Si1 C27 123.06(5) . . ?
N1 Si1 C27 35.23(5) . . ?
C27 N1 C34 129.22(11) . . ?
C27 N1 Si1 90.34(8) . . ?
C34 N1 Si1 140.33(9) . . ?
C27 N2 C38 126.74(11) . . ?
C27 N2 Si1 90.53(8) . . ?
C38 N2 Si1 132.23(8) . . ?
S1 C1 P1 119.85(7) . . ?
S1 C1 Si1 119.07(7) . . ?
P1 C1 Si1 120.34(7) . . ?
C11 C10 C9 108.97(10) . . ?
C11 C10 H10A 109.9 . . ?
C9 C10 H10A 109.9 . . ?
C11 C10 H10B 109.9 . . ?
C9 C10 H10B 109.9 . . ?
H10A C10 H10B 108.3 . . ?
C10 C11 C12 110.37(11) . . ?
C10 C11 H11A 109.6 . . ?
C12 C11 H11A 109.6 . . ?
C10 C11 H11B 109.6 . . ?
C12 C11 H11B 109.6 . . ?
H11A C11 H11B 108.1 . . ?
C13 C12 C11 112.22(11) . . ?
C13 C12 H12A 109.2 . . ?
C11 C12 H12A 109.2 . . ?
C13 C12 H12B 109.2 . . ?
C11 C12 H12B 109.2 . . ?
H12A C12 H12B 107.9 . . ?
C12 C13 C14 111.63(11) . . ?
C12 C13 H13A 109.3 . . ?
C14 C13 H13A 109.3 . . ?
C12 C13 H13B 109.3 . . ?
C14 C13 H13B 109.3 . . ?
H13A C13 H13B 108.0 . . ?
C13 C14 C9 108.70(11) . . ?
C13 C14 H14A 109.9 . . ?
C9 C14 H14A 109.9 . . ?
C13 C14 H14B 109.9 . . ?
C9 C14 H14B 109.9 . . ?
H14A C14 H14B 108.3 . . ?
C16 C15 C20 111.53(10) . . ?
C16 C15 P1 112.68(9) . . ?
C20 C15 P1 110.87(9) . . ?
C16 C15 H15 107.1 . . ?
C20 C15 H15 107.1 . . ?
P1 C15 H15 107.1 . . ?
C17 C16 C15 111.05(11) . . ?
C17 C16 H16A 109.4 . . ?
C15 C16 H16A 109.4 . . ?
C17 C16 H16B 109.4 . . ?
C15 C16 H16B 109.4 . . ?
H16A C16 H16B 108.0 . . ?
C18 C17 C16 112.12(11) . . ?
C18 C17 H17A 109.2 . . ?
C16 C17 H17A 109.2 . . ?
C18 C17 H17B 109.2 . . ?
C16 C17 H17B 109.2 . . ?
H17A C17 H17B 107.9 . . ?
C3 C2 C7 119.71(12) . . ?
C3 C2 S1 120.98(10) . . ?
C7 C2 S1 119.25(10) . . ?
C19 C18 C17 110.33(11) . . ?
C19 C18 H18A 109.6 . . ?
C17 C18 H18A 109.6 . . ?
C19 C18 H18B 109.6 . . ?
C17 C18 H18B 109.6 . . ?
H18A C18 H18B 108.1 . . ?
C18 C19 C20 110.85(11) . . ?
C18 C19 H19A 109.5 . . ?
C20 C19 H19A 109.5 . . ?
C18 C19 H19B 109.5 . . ?
C20 C19 H19B 109.5 . . ?
H19A C19 H19B 108.1 . . ?
C19 C20 C15 111.38(11) . . ?
C19 C20 H20A 109.4 . . ?
C15 C20 H20A 109.4 . . ?
C19 C20 H20B 109.4 . . ?
C15 C20 H20B 109.4 . . ?
H20A C20 H20B 108.0 . . ?
C22 C21 C26 109.49(10) . . ?
C22 C21 P1 113.96(9) . . ?
C26 C21 P1 112.46(9) . . ?
C22 C21 H21 106.8 . . ?
C26 C21 H21 106.8 . . ?
P1 C21 H21 106.8 . . ?
C23 C22 C21 110.74(11) . . ?
C23 C22 H22A 109.5 . . ?
C21 C22 H22A 109.5 . . ?
C23 C22 H22B 109.5 . . ?
C21 C22 H22B 109.5 . . ?
H22A C22 H22B 108.1 . . ?
C24 C23 C22 112.68(11) . . ?
C24 C23 H23A 109.1 . . ?
C22 C23 H23A 109.1 . . ?
C24 C23 H23B 109.1 . . ?
C22 C23 H23B 109.1 . . ?
H23A C23 H23B 107.8 . . ?
C25 C24 C23 110.86(11) . . ?
C25 C24 H24A 109.5 . . ?
C23 C24 H24A 109.5 . . ?
C25 C24 H24B 109.5 . . ?
C23 C24 H24B 109.5 . . ?
H24A C24 H24B 108.1 . . ?
C24 C25 C26 110.62(11) . . ?
C24 C25 H25A 109.5 . . ?
C26 C25 H25A 109.5 . . ?
C24 C25 H25B 109.5 . . ?
C26 C25 H25B 109.5 . . ?
H25A C25 H25B 108.1 . . ?
C25 C26 C21 110.79(10) . . ?
C25 C26 H26A 109.5 . . ?
C21 C26 H26A 109.5 . . ?
C25 C26 H26B 109.5 . . ?
C21 C26 H26B 109.5 . . ?
H26A C26 H26B 108.1 . . ?
N1 C27 N2 107.68(11) . . ?
N1 C27 C28 127.05(11) . . ?
N2 C27 C28 125.13(11) . . ?
N1 C27 Si1 54.43(6) . . ?
N2 C27 Si1 53.41(6) . . ?
C28 C27 Si1 178.52(9) . . ?
C33 C28 C29 120.10(12) . . ?
C33 C28 C27 122.75(12) . . ?
C29 C28 C27 117.15(12) . . ?
C30 C29 C28 120.27(13) . . ?
C30 C29 H29 119.9 . . ?
C28 C29 H29 119.9 . . ?
C31 C30 C29 119.62(13) . . ?
C31 C30 H30 120.2 . . ?
C29 C30 H30 120.2 . . ?
C32 C31 C30 120.28(13) . . ?
C32 C31 H31 119.9 . . ?
C30 C31 H31 119.9 . . ?
C31 C32 C33 120.55(14) . . ?
C31 C32 H32 119.7 . . ?
C33 C32 H32 119.7 . . ?
C28 C33 C32 119.18(13) . . ?
C28 C33 H33 120.4 . . ?
C32 C33 H33 120.4 . . ?
N1 C34 C35 105.81(11) . . ?
N1 C34 C37 109.57(11) . . ?
C35 C34 C37 109.18(12) . . ?
N1 C34 C36 113.21(11) . . ?
C35 C34 C36 109.14(13) . . ?
C37 C34 C36 109.80(12) . . ?
C34 C35 H35A 109.5 . . ?
C34 C35 H35B 109.5 . . ?
H35A C35 H35B 109.5 . . ?
C34 C35 H35C 109.5 . . ?
H35A C35 H35C 109.5 . . ?
H35B C35 H35C 109.5 . . ?
C34 C36 H36A 109.5 . . ?
C34 C36 H36B 109.5 . . ?
H36A C36 H36B 109.5 . . ?
C34 C36 H36C 109.5 . . ?
H36A C36 H36C 109.5 . . ?
H36B C36 H36C 109.5 . . ?
C34 C37 H37A 109.5 . . ?
C34 C37 H37B 109.5 . . ?
H37A C37 H37B 109.5 . . ?
C34 C37 H37C 109.5 . . ?
H37A C37 H37C 109.5 . . ?
H37B C37 H37C 109.5 . . ?
N2 C38 C41 106.18(10) . . ?
N2 C38 C39 112.45(10) . . ?
C41 C38 C39 109.18(11) . . ?
N2 C38 C40 109.97(10) . . ?
C41 C38 C40 108.92(11) . . ?
C39 C38 C40 110.02(11) . . ?
C38 C39 H39A 109.5 . . ?
C38 C39 H39B 109.5 . . ?
H39A C39 H39B 109.5 . . ?
C38 C39 H39C 109.5 . . ?
H39A C39 H39C 109.5 . . ?
H39B C39 H39C 109.5 . . ?
C38 C40 H40A 109.5 . . ?
C38 C40 H40B 109.5 . . ?
H40A C40 H40B 109.5 . . ?
C38 C40 H40C 109.5 . . ?
H40A C40 H40C 109.5 . . ?
H40B C40 H40C 109.5 . . ?
C38 C41 H41A 109.5 . . ?
C38 C41 H41B 109.5 . . ?
H41A C41 H41B 109.5 . . ?
C38 C41 H41C 109.5 . . ?
H41A C41 H41C 109.5 . . ?
H41B C41 H41C 109.5 . . ?
C43 C42 C47 119.30(17) . . ?
C43 C42 H42 120.4 . . ?
C47 C42 H42 120.4 . . ?
C42 C43 C44 120.41(18) . . ?
C42 C43 H43 119.8 . . ?
C44 C43 H43 119.8 . . ?
C45 C44 C43 120.28(17) . . ?
C45 C44 H44 119.9 . . ?
C43 C44 H44 119.9 . . ?
C46 C45 C44 120.18(17) . . ?
C46 C45 H45 119.9 . . ?
C44 C45 H45 119.9 . . ?
C45 C46 C47 119.65(18) . . ?
C45 C46 H46 120.2 . . ?
C47 C46 H46 120.2 . . ?
C42 C47 C46 120.17(17) . . ?
C42 C47 H47 119.9 . . ?
C46 C47 H47 119.9 . . ?
C2 C3 C4 119.45(13) . . ?
C2 C3 H3 120.3 . . ?
C4 C3 H3 120.3 . . ?
C5 C4 C3 121.67(13) . . ?
C5 C4 H4 119.2 . . ?
C3 C4 H4 119.2 . . ?
C4 C5 C6 117.83(12) . . ?
C4 C5 C8 121.17(13) . . ?
C6 C5 C8 121.01(13) . . ?
C7 C6 C5 121.15(13) . . ?
C7 C6 H6 119.4 . . ?
C5 C6 H6 119.4 . . ?
C6 C7 C2 120.15(13) . . ?
C6 C7 H7 119.9 . . ?
C2 C7 H7 119.9 . . ?
C5 C8 H8A 109.5 . . ?
C5 C8 H8B 109.5 . . ?
H8A C8 H8B 109.5 . . ?
C5 C8 H8C 109.5 . . ?
H8A C8 H8C 109.5 . . ?
H8B C8 H8C 109.5 . . ?
C10 C9 C14 108.96(10) . . ?
C10 C9 P1 116.39(9) . . ?
C14 C9 P1 116.56(9) . . ?
C10 C9 H9 105.3(9) . . ?
C14 C9 H9 108.8(9) . . ?
P1 C9 H9 99.6(9) . . ?

#

_refine_diff_density_max         0.302
_refine_diff_density_min         -0.386
_refine_diff_density_rms         0.048
######### additional information out of the cif_od #######  
_audit_creation_date             2023-07-10
_cell_oxdiff_length_a            10.27963(16)
_cell_oxdiff_length_b            12.9114(2)
_cell_oxdiff_length_c            18.3044(2)
_cell_oxdiff_angle_alpha         74.2670(13)
_cell_oxdiff_angle_beta          77.1074(13)
_cell_oxdiff_angle_gamma         69.7828(15)
_cell_oxdiff_volume              2171.70(6)
_cell_oxdiff_measurement_reflns_used 52754
loop_
_exptl_crystal_face_index_h
_exptl_crystal_face_index_k
_exptl_crystal_face_index_l
_exptl_crystal_face_perp_dist
0 -2 -11 0.1099
5 -1 -5 0.1463
6 0 0 0.1591
5 1 10 0.1764
0 2 12 0.1468
-6 0 0 0.2102
-6 0 -3 0.2212
5 5 -5 0.1140
4 6 10 0.1868
0 1 12 0.1480
-5 -6 3 0.2256
-6 -6 -1 0.2351
2 4 12 0.1592
1 5 -7 0.0301
1 5 11 0.1380
-2 -8 1 0.1173
0 3 -9 0.0574
0 -2 10 0.1485
-1 5 -6 0.0489
0 6 8 0.1090
1 -7 1 0.1018
4 -4 4 0.1202

#

loop_
_exptl_oxdiff_crystal_face_indexfrac_h
_exptl_oxdiff_crystal_face_indexfrac_k
_exptl_oxdiff_crystal_face_indexfrac_l
_exptl_oxdiff_crystal_face_x
_exptl_oxdiff_crystal_face_y
_exptl_oxdiff_crystal_face_z
0.1700 -1.9758 -11.4963 -0.0336 -0.1334 -0.9905
4.8974 -1.1779 -5.1274 -0.1983 -0.8233 -0.5318
6.0972 -0.3767 -0.0092 -0.2318 -0.9660 -0.1147
4.6177 1.3849 9.7628 -0.1525 -0.6411 0.7522
-0.1285 1.9766 11.5157 0.0321 0.1270 0.9914
-6.1019 0.3703 -0.0303 0.2319 0.9663 0.1114
-6.2512 -0.1455 -3.1011 0.2304 0.9615 -0.1495
4.5309 4.7665 -4.5919 0.5698 -0.6679 -0.4787
4.0535 5.6610 9.8510 0.4150 -0.4839 0.7705
-0.1096 1.0245 11.5027 -0.0912 0.1089 0.9899
-5.0319 -5.5440 2.5968 -0.6158 0.7214 0.3167
-5.5221 -6.4711 -1.0194 -0.6495 0.7602 0.0153
2.1155 3.6100 11.6927 0.1720 -0.1992 0.9647
0.8826 5.1699 -7.0087 0.7793 -0.1030 -0.6181
1.2906 5.0510 10.9460 0.3977 -0.0514 0.9161
-1.5795 -7.8707 0.8698 -0.9861 0.1297 0.1038
0.4072 3.1147 -9.3967 0.5753 -0.0763 -0.8144
-0.2275 -2.3113 10.0729 -0.4903 0.0652 0.8691
-1.2927 5.2388 -6.0246 0.8342 0.2470 -0.4930
-0.2662 6.3507 8.3411 0.6637 0.1972 0.7215
1.1404 -6.9876 1.0141 -0.9567 -0.2836 0.0655
4.2546 -3.5338 4.0175 -0.6635 -0.6995 0.2654

#

_oxdiff_exptl_absorpt_empirical_full_min 0.736
_oxdiff_exptl_absorpt_empirical_full_max 1.696
_oxdiff_exptl_absorpt_empirical_details 
;
Empirical correction (ABSPACK) includes:
- Absorption correction using spherical harmonics
- Frame scaling
;
_diffrn_source_type              'PhotonJet (Cu) X-ray Source'
_diffrn_radiation_probe          x-ray
_diffrn_radiation_monochromator  mirror
_diffrn_measurement_device       'four-circle diffractometer'
_diffrn_detector                 'Hybrid Pixel Array Detector'
_diffrn_detector_type            HyPix
_diffrn_reflns_av_sigmaI/netI    0.0375
_diffrn_orient_matrix_type       
'CrysAlisPro convention (1999,Acta A55,543-557)'
_diffrn_orient_matrix_UB_11      -0.0300754000
_diffrn_orient_matrix_UB_12      0.1291454000
_diffrn_orient_matrix_UB_13      -0.0197167000
_diffrn_orient_matrix_UB_21      -0.1574384000
_diffrn_orient_matrix_UB_22      0.0158444000
_diffrn_orient_matrix_UB_23      0.0065531000
_diffrn_orient_matrix_UB_31      -0.0186799000
_diffrn_orient_matrix_UB_32      0.0000448000
_diffrn_orient_matrix_UB_33      0.0858732000
_diffrn_measurement_details      
;
List of Runs (angles in degrees, time in seconds):

  # Type    Start    End  Width  t~exp~   \w     \q     \k     \f   Frames
#--------------------------------------------------------------------------
  1  \w     34.00  61.00   0.50    0.05    --   47.28  18.00  66.00   54
  2  \w     62.00  88.00   0.50    0.05    --   47.28  77.00  60.00   52
  3  \w     26.00  52.00   0.50    0.05    --   47.28  77.00  60.00   52
  4  \w     90.00 116.00   0.50    0.05    --   47.28  18.00  66.00   52
  5  \w     25.00  51.00   0.50    0.05    --   47.28  77.00 -30.00   52
  6  \w     36.00  63.00   0.50    0.05    --   47.28  19.00-180.00   54
  7  \w     14.00  39.00   0.50    0.05    --   42.00  89.00 104.25   50
  8  \w    -10.00  22.00   0.50    0.05    --   22.00  97.00 133.87   64
  9  \w      9.00  40.00   0.50    0.05    --   38.00  91.00  28.81   62
 10  \w    -28.00  -3.00   0.50    0.05    --   10.00 107.00 -18.52   50
 11  \w     -4.00  21.00   0.50    0.05    --   26.00  98.00-105.65   50
 12  \w    -15.00  24.00   0.50    0.05    --   18.00  98.00 -85.27   78
 13  \w     17.00  42.00   0.50    0.05    --   46.00  90.00-146.90   50
 14  \w     17.00  42.00   0.50    0.05    --   46.00  90.00 -11.99   50
 15  \w     13.00  38.00   0.50    0.05    --   42.00  90.00 151.81   50
 16  \w     62.00  88.00   0.50    0.05    --   54.00  77.00  93.06   52
 17  \w     35.00  71.00   0.50    0.05    --   58.00  77.00 162.04   72
 18  \w     32.00  58.00   0.50    0.05    --   54.00  77.00  93.06   52
 19  \w     43.00  68.00   0.50    0.05    --   66.00  77.00  47.35   50
 20  \w     35.00  60.00   0.50    0.05    --   58.00  77.00  -3.43   50
 21  \w     83.00 109.00   0.50    0.05    --   58.00  77.00  -3.43   52
 22  \w     99.00 135.00   0.50    0.05    --   62.00  76.00-104.37   72
 23  \w     35.00  61.00   0.50    0.05    --   58.00  77.00-117.88   52
 24  \w     40.00  66.00   0.50    0.05    --   62.00  76.00-104.37   52
 25  \w     43.00  69.00   0.50    0.05    --   66.00  77.00 -66.84   52
 26  \w     36.00  62.00   0.50    0.05    --   58.00  76.00 -23.42   52
 27  \w     48.00  73.00   0.50    0.05    --   70.00  76.00 -25.00   50
 28  \w    101.00 126.00   0.50    0.05    --   58.00  75.00 -75.17   50
 29  \w     36.00  74.00   0.50    0.05    --   58.00  75.00 -75.17   76
 30  \w     32.00  57.00   0.50    0.05    --   54.00  75.00-132.79   50
 31  \w     43.00  75.00   0.50    0.05    --   62.00  72.00  19.79   64
 32  \w     40.00  66.00   0.50    0.05    --   62.00  75.00  41.87   52
 33  \w     48.00  74.00   0.50    0.05    --   70.00  76.00  58.39   52
 34  \w     36.00  62.00   0.50    0.05    --   58.00  76.00 127.22   52
 35  \w     41.00  66.00   0.50    0.05    --   62.00  73.00  98.60   50
 36  \w    130.00 171.00   0.50    0.20    --  105.91  18.00  66.00   82
 37  \w     76.00 107.00   0.50    0.20    --  105.91 -77.00 -90.00   62
 38  \w     42.00  73.00   0.50    0.20    --  105.91 -61.00-180.00   62
 39  \w    -19.00   6.00   0.50    0.05    --   47.28 -18.00-102.00   50
 40  \w     40.00  65.00   0.50    0.20    --  105.91 -61.00  60.00   50
 41  \w     33.00  62.00   0.50    0.20    --  105.91 -77.00 -90.00   58
 42  \w     77.00 104.00   0.50    0.20    --  105.91 -94.00 -90.00   54
 43  \w     82.00 111.00   0.50    0.20    --  105.91-125.00-120.00   58
 44  \w     39.00 112.00   0.50    0.20    --  105.91-125.00-150.00  146
 45  \w     49.00  75.00   0.50    0.20    --  105.91-125.00-120.00   52
 46  \w     49.00 105.00   0.50    0.20    --  105.91-125.00-180.00  112
 47  \w     33.00  66.00   0.50    0.20    --  105.91 -94.00 -90.00   66
 48  \w     34.00  80.00   0.50    0.05    --   47.28-125.00 -90.00   92
 49  \w     45.00 104.00   0.50    0.20    --  105.91 -94.00-120.00  118
 50  \w     33.00 105.00   0.50    0.20    --  105.91 -94.00 -30.00  144
 51  \w     33.00 104.00   0.50    0.20    --  105.91 -94.00  30.00  142
 52  \w     73.00 106.00   0.50    0.20    --  105.91 -94.00  60.00   66
 53  \w     36.00  70.00   0.50    0.20    --  105.91 -94.00  60.00   68
 54  \w     33.00  79.00   0.50    0.20    --  105.91 -94.00 120.00   92
 55  \w    -23.00  21.00   0.50    0.05    --  -47.28  18.00  66.00   88
 56  \w    -62.00 -11.00   0.50    0.05    --  -47.28  57.00 120.00  102
 57  \w     -7.00  18.00   0.50    0.05    --  -47.28  57.00 120.00   50
 58  \w    -68.00 -31.00   0.50    0.20    --  -91.75  61.00  30.00   74
 59  \w    -48.00 -23.00   0.50    0.20    --  -91.75  45.00 -30.00   50
 60  \w    -92.00 -35.00   0.50    0.05    --  -47.28 -18.00-102.00  114
 61  \w    -86.00 -17.00   0.50    0.05    --  -47.28 125.00-150.00  138
 62  \w    -58.00 -32.00   0.50    0.05    --  -54.00 -77.00  85.47   52
 63  \w   -161.00 -71.00   0.50    0.20    --  -91.75 -77.00   0.00  180
 64  \w   -146.00 -69.00   0.50    0.20    --  -91.75 -77.00  60.00  154
 65  \w   -106.00 -80.00   0.50    0.05    --  -54.00 -77.00  85.47   52
 66  \w   -104.00 -69.00   0.50    0.20    --  -91.75 -77.00 170.37   70
 67  \w   -157.00 -69.00   0.50    0.20    --  -91.75 -77.00 150.00  176
 68  \w   -115.00 -69.00   0.50    0.20    --  -91.75 -76.00 108.67   92
 69  \w    -94.00 -59.00   0.50    0.20    --  -82.00 -76.00 -13.78   70
 70  \w   -162.00 -69.00   0.50    0.20    --  -91.75 -76.00 -43.12  186
 71  \w   -140.00 -71.00   0.50    0.20    --  -91.75 -77.00-120.00  138
 72  \w   -103.00 -69.00   0.50    0.20    --  -91.75 -77.00 -90.00   68
 73  \w    -84.00 -59.00   0.50    0.20    --  -82.00 -76.00-172.58   50
 74  \w   -161.00 -71.00   0.50    0.20    --  -91.75 -75.00-135.03  180
 75  \w   -128.00 -70.00   0.50    0.20    --  -91.75 -75.00-149.24  116
 76  \w   -162.00-133.00   0.50    0.20    --  -90.00 -75.00 -14.97   58
 77  \w   -100.00 -68.00   0.50    0.20    --  -90.00 -75.00 -14.97   64
 78  \w   -105.00 -70.00   0.50    0.20    --  -91.75 -75.00  49.48   70
 79  \w    -79.00 -53.00   0.50    0.20    --  -74.00 -74.00 159.26   52
 80  \w    -86.00 -60.00   0.50    0.20    --  -82.00 -74.00 152.01   52
 81  \w   -158.00 -70.00   0.50    0.20    --  -91.75 -74.00 129.73  176
 82  \w   -163.00-112.00   0.50    0.20    --  -91.75 -75.00  49.48  102
 83  \w    -85.00 -60.00   0.50    0.20    --  -82.00 -74.00  14.38   50
 84  \w   -160.00-109.00   0.50    0.20    --  -91.75 -73.00 -62.44  102
 85  \w   -137.00-111.00   0.50    0.20    --  -74.00 -73.00-125.19   52
 86  \w    -82.00 -56.00   0.50    0.20    --  -78.00 -74.00-145.83   52
 87  \w    -78.00 -53.00   0.50    0.20    --  -74.00 -73.00-125.19   50
 88  \w    -79.00 -53.00   0.50    0.20    --  -74.00 -73.00 -67.92   52
 89  \w    -96.00 -71.00   0.50    0.20    --  -91.75 -73.00-175.88   50
 90  \w   -162.00-116.00   0.50    0.20    --  -91.75 -73.00-175.88   92
 91  \w   -103.00 -71.00   0.50    0.20    --  -91.75 -73.00 -62.44   64
 92  \w    -86.00 -61.00   0.50    0.20    --  -82.00 -72.00 -48.63   50
 93  \w    -96.00 -71.00   0.50    0.20    --  -91.75 -73.00   6.15   50
 94  \w   -153.00-110.00   0.50    0.20    --  -91.75 -73.00   6.15   86
 95  \w    -94.00 -62.00   0.50    0.20    --  -82.00 -72.00  67.92   64
 96  \w    -89.00 -61.00   0.50    0.20    --  -82.00 -72.00  76.71   56
 97  \w    -79.00 -45.00   0.50    0.05    --  -66.00 -72.00  79.85   68
 98  \w    -78.00 -51.00   0.50    0.20    --  -70.00 -73.00 167.90   54
 99  \w   -104.00 -62.00   0.50    0.20    --  -82.00 -72.00 105.62   84
100  \w   -119.00 -72.00   0.50    0.20    --  -91.75 -71.00  71.16   94
101  \w   -150.00 -73.00   0.50    0.20    --  -91.75 -71.00  35.21  154
102  \w   -140.00-113.00   0.50    0.20    --  -82.00 -71.00 -74.15   54
103  \w   -159.00 -74.00   0.50    0.20    --  -91.75 -72.00-163.06  170
104  \w   -161.00 -70.00   0.50    0.20    --  -90.00 -71.00-110.03  182
105  \w    -92.00 -62.00   0.50    0.20    --  -82.00 -71.00 -74.15   60
106  \w   -162.00 -71.00   0.50    0.20    --  -91.75 -71.00 -79.84  182
107  \w   -163.00 -72.00   0.50    0.20    --  -91.75 -70.00  92.22  182
108  \w   -141.00-115.00   0.50    0.20    --  -91.75 -71.00 152.37   52
109  \w   -101.00 -71.00   0.50    0.20    --  -91.75 -71.00 152.37   60
110  \w    -75.00 -46.00   0.50    0.05    --  -66.00 -70.00 172.79   58
111  \w    -74.00 -48.00   0.50    0.05    --  -66.00 -68.00 128.47   52
112  \w    -78.00 -52.00   0.50    0.20    --  -70.00 -67.00 115.79   52
113  \w    -82.00 -56.00   0.50    0.20    --  -74.00 -67.00 106.36   52
114  \w    -94.00 -64.00   0.50    0.20    --  -82.00 -65.00-110.39   60
115  \w   -123.00 -97.00   0.50    0.20    --  -91.75 -18.00-102.00   52
;
_reflns_odcompleteness_completeness 99.87
_reflns_odcompleteness_theta     66.97
_reflns_odcompleteness_iscentric 1
_chemical_oxdiff_formula         'C41 H63 N2 O3 P S Si'


_shelx_res_file                  
;
TITL FK-629B_a.res in P-1
    FK-629B_a.res
    created by SHELXL-2019/3 at 15:58:06 on 22-Aug-2023
REM Old TITL FK-629B in P-1
REM SHELXT solution in P-1: R1 0.159, Rweak 0.006, Alpha 0.057
REM <I/s>   0.000 for    0 systematic absences,  Orientation as input
REM Formula found by SHELXT:  C47 N2 O3 Si P S
CELL  1.54184  10.2796  12.9114  18.3044   74.267   77.107   69.783
ZERR    2.000   0.0002   0.0002   0.0002    0.001    0.001    0.002
LATT  1
SFAC C H N O SI P S
UNIT 94 138 4 6 2 2 2
L.S. 10
BOND
BOND $H
TEMP -173
ACTA
OMIT 5 10 19
OMIT -1 10 17
OMIT 6 2 20
LIST 4
FMAP 2
PLAN 20
WGHT    0.042000    0.974500
FVAR       0.62929
S1    7    0.435852    0.879567    0.677097    11.00000    0.01663    0.01413 =
         0.01647   -0.00567   -0.00192   -0.00281
P1    6    0.510594    0.658548    0.629615    11.00000    0.01193    0.01421 =
         0.01396   -0.00495   -0.00215   -0.00319
SI1   5    0.455160    0.665457    0.804211    11.00000    0.01384    0.01711 =
         0.01446   -0.00591   -0.00170   -0.00483
O1    4    0.379357    0.925619    0.605052    11.00000    0.02268    0.01738 =
         0.02244   -0.00424   -0.00755   -0.00173
O2    4    0.353303    0.925646    0.742638    11.00000    0.02159    0.01797 =
         0.02238   -0.00867    0.00184   -0.00405
O3    4    0.479010    0.536718    0.822359    11.00000    0.02303    0.02013 =
         0.01792   -0.00606   -0.00215   -0.00748
N1    3    0.307307    0.747157    0.866208    11.00000    0.01446    0.02082 =
         0.01765   -0.00703   -0.00097   -0.00511
N2    3    0.527545    0.715519    0.866706    11.00000    0.01537    0.01817 =
         0.01599   -0.00632   -0.00234   -0.00496
C1    1    0.476233    0.735860    0.701406    11.00000    0.01524    0.01477 =
         0.01615   -0.00576   -0.00214   -0.00372
C10   1    0.765516    0.505329    0.681788    11.00000    0.01620    0.01816 =
         0.02084   -0.00457   -0.00539   -0.00436
AFIX  23
H10A  2    0.831411    0.515686    0.633862    11.00000   -1.20000
H10B  2    0.754711    0.564634    0.709398    11.00000   -1.20000
AFIX   0
C11   1    0.823045    0.388752    0.731743    11.00000    0.01977    0.02031 =
         0.02248   -0.00324   -0.00751   -0.00313
AFIX  23
H11A  2    0.758638    0.379953    0.780463    11.00000   -1.20000
H11B  2    0.915243    0.381324    0.744127    11.00000   -1.20000
AFIX   0
C12   1    0.838950    0.296132    0.689859    11.00000    0.01995    0.01747 =
         0.02434   -0.00481   -0.00408   -0.00025
AFIX  23
H12A  2    0.913626    0.298432    0.645236    11.00000   -1.20000
H12B  2    0.868023    0.221459    0.724827    11.00000   -1.20000
AFIX   0
C13   1    0.702836    0.309664    0.662175    11.00000    0.02207    0.01666 =
         0.03085   -0.00940   -0.00416   -0.00348
AFIX  23
H13A  2    0.632532    0.294772    0.707079    11.00000   -1.20000
H13B  2    0.720739    0.253356    0.630759    11.00000   -1.20000
AFIX   0
C14   1    0.644052    0.428586    0.614484    11.00000    0.01785    0.01921 =
         0.02302   -0.01007   -0.00510   -0.00226
AFIX  23
H14A  2    0.553582    0.436343    0.599777    11.00000   -1.20000
H14B  2    0.710050    0.441854    0.567057    11.00000   -1.20000
AFIX   0
C15   1    0.353224    0.636192    0.612111    11.00000    0.01300    0.01802 =
         0.01725   -0.00629   -0.00285   -0.00390
AFIX  13
H15   2    0.382528    0.597083    0.568159    11.00000   -1.20000
AFIX   0
C16   1    0.292269    0.559514    0.680738    11.00000    0.01685    0.02160 =
         0.01963   -0.00495   -0.00346   -0.00757
AFIX  23
H16A  2    0.362916    0.484382    0.691377    11.00000   -1.20000
H16B  2    0.269879    0.592323    0.726712    11.00000   -1.20000
AFIX   0
C17   1    0.159302    0.546027    0.664847    11.00000    0.02128    0.02913 =
         0.02647   -0.00544   -0.00515   -0.01252
AFIX  23
H17A  2    0.184328    0.504093    0.623213    11.00000   -1.20000
H17B  2    0.118493    0.501048    0.711413    11.00000   -1.20000
AFIX   0
C2    1    0.590474    0.921106    0.661229    11.00000    0.01981    0.01277 =
         0.01879   -0.00556   -0.00099   -0.00441
C18   1    0.050132    0.659645    0.641837    11.00000    0.01467    0.03487 =
         0.03112   -0.01132   -0.00438   -0.00841
AFIX  23
H18A  2   -0.032149    0.647378    0.630019    11.00000   -1.20000
H18B  2    0.018452    0.699122    0.685038    11.00000   -1.20000
AFIX   0
C19   1    0.111783    0.732361    0.571855    11.00000    0.01673    0.02513 =
         0.02565   -0.00968   -0.00765   -0.00184
AFIX  23
H19A  2    0.040821    0.806617    0.558513    11.00000   -1.20000
H19B  2    0.136919    0.695386    0.527657    11.00000   -1.20000
AFIX   0
C20   1    0.242297    0.749749    0.587507    11.00000    0.01532    0.01940 =
         0.02133   -0.00588   -0.00495   -0.00252
AFIX  23
H20A  2    0.215335    0.793102    0.628474    11.00000   -1.20000
H20B  2    0.282798    0.794309    0.540581    11.00000   -1.20000
AFIX   0
C21   1    0.586235    0.726688    0.535072    11.00000    0.01551    0.01630 =
         0.01464   -0.00420   -0.00183   -0.00420
AFIX  13
H21   2    0.533023    0.809016    0.527041    11.00000   -1.20000
AFIX   0
C22   1    0.571144    0.684476    0.467383    11.00000    0.01821    0.02551 =
         0.01676   -0.00686   -0.00174   -0.00813
AFIX  23
H22A  2    0.622439    0.602862    0.473134    11.00000   -1.20000
H22B  2    0.471069    0.694744    0.467596    11.00000   -1.20000
AFIX   0
C23   1    0.629093    0.749201    0.391125    11.00000    0.02471    0.02846 =
         0.01526   -0.00537   -0.00236   -0.00882
AFIX  23
H23A  2    0.624382    0.716758    0.348943    11.00000   -1.20000
H23B  2    0.569509    0.828987    0.382553    11.00000   -1.20000
AFIX   0
C24   1    0.780294    0.745074    0.388696    11.00000    0.02224    0.02575 =
         0.01765   -0.00626    0.00189   -0.00939
AFIX  23
H24A  2    0.842474    0.666715    0.389846    11.00000   -1.20000
H24B  2    0.809877    0.793541    0.340274    11.00000   -1.20000
AFIX   0
C25   1    0.794681    0.785436    0.456611    11.00000    0.01917    0.02120 =
         0.01962   -0.00482    0.00004   -0.00806
AFIX  23
H25A  2    0.740517    0.866309    0.452451    11.00000   -1.20000
H25B  2    0.894270    0.777520    0.455752    11.00000   -1.20000
AFIX   0
C26   1    0.741134    0.716727    0.532187    11.00000    0.01592    0.01787 =
         0.01710   -0.00502   -0.00290   -0.00479
AFIX  23
H26A  2    0.750732    0.744381    0.575547    11.00000   -1.20000
H26B  2    0.798476    0.636436    0.537540    11.00000   -1.20000
AFIX   0
C27   1    0.397331    0.760445    0.901856    11.00000    0.01810    0.01540 =
         0.01483   -0.00206   -0.00133   -0.00582
C28   1    0.363733    0.821125    0.965407    11.00000    0.01410    0.02224 =
         0.01902   -0.00844   -0.00164   -0.00495
C29   1    0.361841    0.933728    0.945464    11.00000    0.02269    0.02237 =
         0.02125   -0.00714   -0.00209   -0.00583
AFIX  43
H29   2    0.380917    0.968459    0.893085    11.00000   -1.20000
AFIX   0
C30   1    0.332292    0.995115    1.001649    11.00000    0.02595    0.02252 =
         0.03361   -0.01309   -0.00315   -0.00600
AFIX  43
H30   2    0.329153    1.072283    0.987917    11.00000   -1.20000
AFIX   0
C31   1    0.307344    0.943468    1.077942    11.00000    0.02664    0.03621 =
         0.02941   -0.02082    0.00076   -0.00933
AFIX  43
H31   2    0.288460    0.985011    1.116729    11.00000   -1.20000
AFIX   0
C32   1    0.309780    0.831623    1.097978    11.00000    0.03063    0.03984 =
         0.01733   -0.01120    0.00282   -0.01475
AFIX  43
H32   2    0.292498    0.796826    1.150504    11.00000   -1.20000
AFIX   0
C33   1    0.337316    0.769667    1.041882    11.00000    0.02375    0.02585 =
         0.02234   -0.00729   -0.00009   -0.01096
AFIX  43
H33   2    0.338033    0.693058    1.055744    11.00000   -1.20000
AFIX   0
C34   1    0.151421    0.792703    0.876497    11.00000    0.01269    0.02823 =
         0.02234   -0.00960   -0.00029   -0.00481
C35   1    0.105729    0.764330    0.812754    11.00000    0.01627    0.05321 =
         0.03445   -0.02234   -0.00450   -0.00541
AFIX 137
H35A  2    0.143791    0.802713    0.762918    11.00000   -1.50000
H35B  2    0.003216    0.789477    0.818003    11.00000   -1.50000
H35C  2    0.140730    0.682512    0.816254    11.00000   -1.50000
AFIX   0
C36   1    0.097278    0.920320    0.870335    11.00000    0.01698    0.03105 =
         0.04982   -0.01611    0.00045   -0.00136
AFIX 137
H36A  2    0.141832    0.957773    0.822261    11.00000   -1.50000
H36B  2    0.119721    0.938523    0.913745    11.00000   -1.50000
H36C  2   -0.004474    0.946582    0.871044    11.00000   -1.50000
AFIX   0
C37   1    0.091233    0.733366    0.953720    11.00000    0.01972    0.04841 =
         0.02875   -0.00461    0.00006   -0.01322
AFIX 137
H37A  2   -0.011302    0.761453    0.959602    11.00000   -1.50000
H37B  2    0.123874    0.748649    0.994944    11.00000   -1.50000
H37C  2    0.122383    0.651801    0.956324    11.00000   -1.50000
AFIX   0
C38   1    0.659141    0.666512    0.902060    11.00000    0.01650    0.01995 =
         0.02003   -0.00564   -0.00625   -0.00468
C39   1    0.692548    0.753130    0.931623    11.00000    0.02092    0.02437 =
         0.02430   -0.00749   -0.00615   -0.00843
AFIX 137
H39A  2    0.692529    0.819968    0.890427    11.00000   -1.50000
H39B  2    0.785000    0.719892    0.948523    11.00000   -1.50000
H39C  2    0.621525    0.775044    0.974865    11.00000   -1.50000
AFIX   0
C40   1    0.648850    0.565166    0.967285    11.00000    0.02881    0.02209 =
         0.02845   -0.00095   -0.01130   -0.00834
AFIX 137
H40A  2    0.620944    0.512625    0.948748    11.00000   -1.50000
H40B  2    0.578883    0.591254    1.009765    11.00000   -1.50000
H40C  2    0.740133    0.526705    0.985120    11.00000   -1.50000
AFIX   0
C41   1    0.776061    0.625913    0.838998    11.00000    0.01664    0.03089 =
         0.02841   -0.01215   -0.00510   -0.00283
AFIX 137
H41A  2    0.761455    0.563459    0.824517    11.00000   -1.50000
H41B  2    0.866561    0.599982    0.857758    11.00000   -1.50000
H41C  2    0.775308    0.688208    0.794192    11.00000   -1.50000
AFIX   0
C42   1    0.337577    0.330360    0.842729    11.00000    0.06886    0.05269 =
         0.03085    0.01284   -0.02569   -0.03992
AFIX  43
H42   2    0.409016    0.360821    0.843604    11.00000   -1.20000
AFIX   0
C43   1    0.370488    0.233755    0.815262    11.00000    0.03953    0.05229 =
         0.02336    0.00549   -0.00795   -0.01962
AFIX  43
H43   2    0.465192    0.197261    0.797243    11.00000   -1.20000
AFIX   0
C44   1    0.266902    0.189664    0.813745    11.00000    0.04929    0.03133 =
         0.02530    0.00320   -0.01606   -0.01356
AFIX  43
H44   2    0.290334    0.123704    0.793885    11.00000   -1.20000
AFIX   0
C45   1    0.129889    0.240698    0.840832    11.00000    0.04058    0.03954 =
         0.03278    0.01030   -0.01664   -0.01871
AFIX  43
H45   2    0.059169    0.209135    0.840518    11.00000   -1.20000
AFIX   0
C46   1    0.094948    0.337093    0.868325    11.00000    0.04797    0.04525 =
         0.02749    0.00482   -0.00714   -0.00404
AFIX  43
H46   2    0.000136    0.372630    0.886770    11.00000   -1.20000
AFIX   0
C47   1    0.199284    0.382634    0.869057    11.00000    0.09979    0.03220 =
         0.02514   -0.00041   -0.02608   -0.01731
AFIX  43
H47   2    0.175427    0.449721    0.887673    11.00000   -1.20000
AFIX   0
C3    1    0.649692    0.961080    0.587565    11.00000    0.02592    0.01522 =
         0.01850   -0.00543   -0.00206   -0.00404
AFIX  43
H3    2    0.609068    0.965890    0.544487    11.00000   -1.20000
AFIX   0
C4    1    0.769137    0.994062    0.577369    11.00000    0.02643    0.01612 =
         0.02163   -0.00442    0.00452   -0.00656
AFIX  43
H4    2    0.810241    1.020123    0.526832    11.00000   -1.20000
AFIX   0
C5    1    0.829828    0.989806    0.639368    11.00000    0.02179    0.01445 =
         0.02897   -0.00796    0.00237   -0.00506
C6    1    0.766179    0.952351    0.712891    11.00000    0.02715    0.02710 =
         0.02345   -0.00709   -0.00423   -0.01149
AFIX  43
H6    2    0.804373    0.950302    0.756164    11.00000   -1.20000
AFIX   0
C7    1    0.648134    0.918058    0.723918    11.00000    0.02606    0.02417 =
         0.01811   -0.00379   -0.00043   -0.01152
AFIX  43
H7    2    0.606570    0.892421    0.774430    11.00000   -1.20000
AFIX   0
C8    1    0.960181    1.024529    0.627541    11.00000    0.02508    0.02359 =
         0.03735   -0.01004    0.00387   -0.01065
AFIX 137
H8A   2    1.041562    0.965412    0.609749    11.00000   -1.50000
H8B   2    0.973081    1.035397    0.676100    11.00000   -1.50000
H8C   2    0.950567    1.095330    0.589094    11.00000   -1.50000
AFIX   0
C9    1    0.622931    0.515401    0.662805    11.00000    0.01466    0.01497 =
         0.01637   -0.00565   -0.00244   -0.00283
H9    2    0.568316    0.495129    0.711781    11.00000   -1.50000
HKLF 4


REM  FK-629B_a.res in P-1
REM wR2 = 0.0839, GooF = S = 1.051, Restrained GooF = 1.051 for all data
REM R1 = 0.0322 for 7452 Fo > 4sig(Fo) and 0.0334 for all 7735 data
REM 506 parameters refined using 0 restraints

END

WGHT      0.0421      0.9745

REM Highest difference peak  0.302,  deepest hole -0.386,  1-sigma level  0.048
Q1    1   0.4230  0.6446  0.6262  11.00000  0.05    0.30
Q2    1   0.5527  0.6981  0.5769  11.00000  0.05    0.29
Q3    1   0.4814  0.7047  0.7414  11.00000  0.05    0.28
Q4    1   0.8244  0.3405  0.7140  11.00000  0.05    0.27
Q5    1   0.6056  0.7189  0.4286  11.00000  0.05    0.27
Q6    1   0.4550  0.7943  0.6870  11.00000  0.05    0.27
Q7    1   0.6647  0.7203  0.5341  11.00000  0.05    0.25
Q8    1   0.3286  0.5965  0.6454  11.00000  0.05    0.25
Q9    1   0.7723  0.3049  0.6732  11.00000  0.05    0.24
Q10   1   0.6975  0.5048  0.6705  11.00000  0.05    0.24
Q11   1   0.7038  0.7453  0.3965  11.00000  0.05    0.24
Q12   1   0.7997  0.4430  0.7043  11.00000  0.05    0.23
Q13   1   0.6389  0.4683  0.6402  11.00000  0.05    0.23
Q14   1   0.5855  0.5743  0.6401  11.00000  0.05    0.23
Q15   1   0.7625  0.7546  0.4962  11.00000  0.05    0.23
Q16   1   0.5249  0.9018  0.6654  11.00000  0.05    0.22
Q17   1   0.3063  0.6894  0.6017  11.00000  0.05    0.22
Q18   1   0.6487  0.6172  0.9358  11.00000  0.05    0.22
Q19   1   0.9458  1.0993  0.6312  11.00000  0.05    0.22
Q20   1   0.4798  0.6971  0.6716  11.00000  0.05    0.21
;
_shelx_res_checksum              9593
####################################################################### 
# 
# This file contains crystal structure data downloaded from the 
# Cambridge Structural Database (CSD) hosted by the Cambridge 
# Crystallographic Data Centre (CCDC).
# 
# Full information about CCDC data access policies and citation 
# guidelines are available at http://www.ccdc.cam.ac.uk/access/V1 
# 
# Audit and citation data items may have been added by the CCDC. 
# Please retain this information to preserve the provenance of 
# this file and to allow appropriate attribution of the data. 
# 
#######################################################################

data_LH-477_a
_database_code_depnum_ccdc_archive 'CCDC 2366471'
loop_
_audit_author_name
_audit_author_address
'Kai-Stephan Feichtner'
;Ruhr Universitaet Bochum
Germany
;
_audit_update_record             
;
2024-06-28 deposited with the CCDC.	2025-03-27 downloaded from the CCDC.
;
#

_audit_creation_method           SHELXL-2019/3
_shelx_SHELXL_version_number     2019/3
_chemical_name_systematic        ?
_chemical_name_common            ?
_chemical_melting_point          ?
_chemical_formula_moiety         'C48 H48 N5 P Si'
_chemical_formula_sum            'C48 H48 N5 P Si'
_chemical_formula_weight         753.97
loop_
_atom_type_symbol
_atom_type_description
_atom_type_scat_dispersion_real
_atom_type_scat_dispersion_imag
_atom_type_scat_source
C C 0.0181 0.0091 'International Tables Vol C Tables 4.2.6.8 and 6.1.1.4'
H H 0.0000 0.0000 'International Tables Vol C Tables 4.2.6.8 and 6.1.1.4'
N N 0.0311 0.0180 'International Tables Vol C Tables 4.2.6.8 and 6.1.1.4'
Si Si 0.2541 0.3302 'International Tables Vol C Tables 4.2.6.8 and 6.1.1.4'
P P 0.2955 0.4335 'International Tables Vol C Tables 4.2.6.8 and 6.1.1.4'

#

_space_group_crystal_system      monoclinic
_space_group_IT_number           14
_space_group_name_H-M_alt        'P 21/n'
_space_group_name_Hall           '-P 2yn'
_shelx_space_group_comment       
;
The symmetry employed for this shelxl refinement is uniquely defined
by the following loop, which should always be used as a source of
symmetry information in preference to the above space-group names.
They are only intended as comments.
;
loop_
_space_group_symop_operation_xyz
'x, y, z'
'-x+1/2, y+1/2, -z+1/2'
'-x, -y, -z'
'x-1/2, -y-1/2, z-1/2'

#

_cell_length_a                   20.4704(2)
_cell_length_b                   8.81830(10)
_cell_length_c                   23.8065(2)
_cell_angle_alpha                90
_cell_angle_beta                 105.3050(10)
_cell_angle_gamma                90
_cell_volume                     4145.00(7)
_cell_formula_units_Z            4
_cell_measurement_temperature    109(2)
_cell_measurement_reflns_used    21214
_cell_measurement_theta_min      2.6030
_cell_measurement_theta_max      76.5600
_exptl_crystal_description       block
_exptl_crystal_colour            yellow
_exptl_crystal_density_meas      ?
_exptl_crystal_density_method    ?
_exptl_crystal_density_diffrn    1.208
_exptl_crystal_F_000             1600
_exptl_transmission_factor_min   ?
_exptl_transmission_factor_max   ?
_exptl_crystal_size_max          0.310
_exptl_crystal_size_mid          0.160
_exptl_crystal_size_min          0.080
_exptl_absorpt_coefficient_mu    1.164
_shelx_estimated_absorpt_T_min   0.714
_shelx_estimated_absorpt_T_max   0.913
_exptl_absorpt_correction_type   gaussian
_exptl_absorpt_correction_T_min  0.467
_exptl_absorpt_correction_T_max  1.000
_exptl_absorpt_process_details   
;
CrysAlisPro 1.171.41.93a (Rigaku Oxford Diffraction, 2020)
Numerical absorption correction based on gaussian integration over
a multifaceted crystal model
Empirical absorption correction using spherical harmonics,
implemented in SCALE3 ABSPACK scaling algorithm.
;
_exptl_absorpt_special_details   ?
_diffrn_ambient_temperature      109(2)
_diffrn_radiation_wavelength     1.54184
_diffrn_radiation_type           CuK\a
_diffrn_source                   'micro-focus sealed X-ray tube'
_diffrn_measurement_device_type  'XtaLAB Synergy, Dualflex, HyPix'
_diffrn_measurement_method       '\w scans'
_diffrn_detector_area_resol_mean 10.0000
_diffrn_reflns_number            31602
_diffrn_reflns_av_unetI/netI     0.0333
_diffrn_reflns_av_R_equivalents  0.0402
_diffrn_reflns_limit_h_min       -23
_diffrn_reflns_limit_h_max       24
_diffrn_reflns_limit_k_min       -10
_diffrn_reflns_limit_k_max       7
_diffrn_reflns_limit_l_min       -28
_diffrn_reflns_limit_l_max       28
_diffrn_reflns_theta_min         3.315
_diffrn_reflns_theta_max         67.994
_diffrn_reflns_theta_full        67.684
_diffrn_measured_fraction_theta_max 0.998
_diffrn_measured_fraction_theta_full 0.999
_diffrn_reflns_Laue_measured_fraction_max 0.998
_diffrn_reflns_Laue_measured_fraction_full 0.999
_diffrn_reflns_point_group_measured_fraction_max 0.998
_diffrn_reflns_point_group_measured_fraction_full 0.999
_reflns_number_total             7555
_reflns_number_gt                6812
_reflns_threshold_expression     'I > 2\s(I)'
_reflns_Friedel_coverage         0.000
_reflns_Friedel_fraction_max     .
_reflns_Friedel_fraction_full    .
_reflns_special_details          
;
 Reflections were merged by SHELXL according to the crystal
 class for the calculation of statistics and refinement.
 _reflns_Friedel_fraction is defined as the number of unique
 Friedel pairs measured divided by the number that would be
 possible theoretically, ignoring centric projections and
 systematic absences.
;
_computing_data_collection       'CrysAlisPro 1.171.41.93a (Rigaku OD, 2020)'
_computing_cell_refinement       'CrysAlisPro 1.171.41.93a (Rigaku OD, 2020)'
_computing_data_reduction        'CrysAlisPro 1.171.41.93a (Rigaku OD, 2020)'
_computing_structure_solution    'SHELXT 2018/2 (Sheldrick, 2018)'
_computing_structure_refinement  'SHELXL-2019/2 (Sheldrick, 2019)'
_computing_molecular_graphics    ?
_computing_publication_material  ?
_refine_special_details          ?
_refine_ls_structure_factor_coef Fsqd
_refine_ls_matrix_type           full
_refine_ls_weighting_scheme      calc
_refine_ls_weighting_details     
'w=1/[\s^2^(Fo^2^)+(0.0402P)^2^+1.7931P] where P=(Fo^2^+2Fc^2^)/3'
_atom_sites_solution_primary     dual
_atom_sites_solution_secondary   ?
_atom_sites_solution_hydrogens   geom
_refine_ls_hydrogen_treatment    constr
_refine_ls_extinction_method     none
_refine_ls_extinction_coef       .
_refine_ls_number_reflns         7555
_refine_ls_number_parameters     502
_refine_ls_number_restraints     0
_refine_ls_R_factor_all          0.0388
_refine_ls_R_factor_gt           0.0349
_refine_ls_wR_factor_ref         0.0904
_refine_ls_wR_factor_gt          0.0879
_refine_ls_goodness_of_fit_ref   1.022
_refine_ls_restrained_S_all      1.022
_refine_ls_shift/su_max          0.001
_refine_ls_shift/su_mean         0.000
loop_
_atom_site_label
_atom_site_type_symbol
_atom_site_fract_x
_atom_site_fract_y
_atom_site_fract_z
_atom_site_U_iso_or_equiv
_atom_site_adp_type
_atom_site_occupancy
_atom_site_site_symmetry_order
_atom_site_calc_flag
_atom_site_refinement_flags_posn
_atom_site_refinement_flags_adp
_atom_site_refinement_flags_occupancy
_atom_site_disorder_assembly
_atom_site_disorder_group
P1 P 0.56381(2) 0.36639(4) 0.38945(2) 0.01781(9) Uani 1 1 d . . . . .
Si1 Si 0.53994(2) 0.31006(4) 0.25525(2) 0.01808(9) Uani 1 1 d . . . . .
N1 N 0.52823(6) 0.13503(12) 0.21167(5) 0.0201(2) Uani 1 1 d . . . . .
N2 N 0.59694(6) 0.31585(12) 0.20828(5) 0.0196(2) Uani 1 1 d . . . . .
N3 N 0.70028(7) 0.15201(17) 0.34300(6) 0.0376(3) Uani 1 1 d . . . . .
N4 N 0.47453(6) 0.42701(13) 0.24638(5) 0.0221(2) Uani 1 1 d . . . . .
N5 N 0.44783(6) 0.45954(13) 0.18800(5) 0.0209(2) Uani 1 1 d . . . . .
C4 C 0.60628(8) 0.65225(17) 0.37042(7) 0.0298(3) Uani 1 1 d . . . . .
H4 H 0.644204 0.600336 0.363748 0.036 Uiso 1 1 calc R U . . .
C5 C 0.60357(9) 0.80928(17) 0.36767(7) 0.0362(4) Uani 1 1 d . . . . .
H5 H 0.639816 0.865143 0.359761 0.043 Uiso 1 1 calc R U . . .
C1 C 0.58633(7) 0.28537(14) 0.33109(6) 0.0194(3) Uani 1 1 d . . . . .
C2 C 0.64917(7) 0.21311(15) 0.33951(6) 0.0229(3) Uani 1 1 d . . . . .
C3 C 0.55355(7) 0.57010(15) 0.38295(6) 0.0223(3) Uani 1 1 d . . . . .
C6 C 0.54783(9) 0.88387(17) 0.37651(7) 0.0372(4) Uani 1 1 d . . . . .
H6 H 0.545509 0.991326 0.373879 0.045 Uiso 1 1 calc R U . . .
C7 C 0.49535(9) 0.80404(17) 0.38915(7) 0.0349(4) Uani 1 1 d . . . . .
H7 H 0.457291 0.856677 0.395210 0.042 Uiso 1 1 calc R U . . .
C8 C 0.49826(8) 0.64596(16) 0.39301(6) 0.0271(3) Uani 1 1 d . . . . .
H8 H 0.462712 0.590833 0.402447 0.033 Uiso 1 1 calc R U . . .
C9 C 0.62904(7) 0.33773(15) 0.45679(6) 0.0211(3) Uani 1 1 d . . . . .
C10 C 0.64464(8) 0.45467(16) 0.49787(6) 0.0273(3) Uani 1 1 d . . . . .
H10 H 0.621137 0.548494 0.490338 0.033 Uiso 1 1 calc R U . . .
C11 C 0.69431(8) 0.43383(18) 0.54951(7) 0.0331(3) Uani 1 1 d . . . . .
H11 H 0.704475 0.513126 0.577480 0.040 Uiso 1 1 calc R U . . .
C12 C 0.72920(8) 0.29784(18) 0.56053(6) 0.0311(3) Uani 1 1 d . . . . .
H12 H 0.764443 0.285400 0.595296 0.037 Uiso 1 1 calc R U . . .
C13 C 0.71270(8) 0.18001(17) 0.52085(6) 0.0280(3) Uani 1 1 d . . . . .
H13 H 0.735795 0.085828 0.528968 0.034 Uiso 1 1 calc R U . . .
C14 C 0.66254(7) 0.19910(16) 0.46928(6) 0.0245(3) Uani 1 1 d . . . . .
H14 H 0.650976 0.117552 0.442403 0.029 Uiso 1 1 calc R U . . .
C15 C 0.48617(7) 0.29050(14) 0.40119(6) 0.0205(3) Uani 1 1 d . . . . .
C16 C 0.42629(7) 0.30267(16) 0.35665(6) 0.0236(3) Uani 1 1 d . . . . .
H16 H 0.426229 0.353977 0.321549 0.028 Uiso 1 1 calc R U . . .
C17 C 0.36692(7) 0.23964(17) 0.36382(7) 0.0282(3) Uani 1 1 d . . . . .
H17 H 0.326054 0.249004 0.333772 0.034 Uiso 1 1 calc R U . . .
C18 C 0.36706(8) 0.16292(17) 0.41477(7) 0.0294(3) Uani 1 1 d . . . . .
H18 H 0.326525 0.117832 0.419104 0.035 Uiso 1 1 calc R U . . .
C19 C 0.42598(8) 0.15197(18) 0.45918(7) 0.0303(3) Uani 1 1 d . . . . .
H19 H 0.425714 0.100480 0.494170 0.036 Uiso 1 1 calc R U . . .
C20 C 0.48567(7) 0.21610(16) 0.45281(6) 0.0255(3) Uani 1 1 d . . . . .
H20 H 0.526037 0.209275 0.483538 0.031 Uiso 1 1 calc R U . . .
C21 C 0.57365(7) 0.18337(15) 0.18401(6) 0.0192(3) Uani 1 1 d . . . . .
C22 C 0.59593(7) 0.10217(16) 0.13751(6) 0.0247(3) Uani 1 1 d . . . . .
C23 C 0.64620(8) -0.00738(18) 0.15356(8) 0.0352(4) Uani 1 1 d . . . . .
H23 H 0.664757 -0.031813 0.193458 0.042 Uiso 1 1 calc R U . . .
C24 C 0.66919(10) -0.0812(2) 0.11058(11) 0.0533(6) Uani 1 1 d . . . . .
H24 H 0.703753 -0.155726 0.121227 0.064 Uiso 1 1 calc R U . . .
C25 C 0.64178(12) -0.0460(2) 0.05251(11) 0.0605(6) Uani 1 1 d . . . . .
H25 H 0.657520 -0.096672 0.023379 0.073 Uiso 1 1 calc R U . . .
C26 C 0.59183(12) 0.0621(2) 0.03674(8) 0.0526(5) Uani 1 1 d . . . . .
H26 H 0.573225 0.085631 -0.003232 0.063 Uiso 1 1 calc R U . . .
C27 C 0.56844(9) 0.13706(19) 0.07897(7) 0.0343(4) Uani 1 1 d . . . . .
H27 H 0.533924 0.211627 0.067977 0.041 Uiso 1 1 calc R U . . .
C28 C 0.47664(7) 0.01322(16) 0.19508(6) 0.0241(3) Uani 1 1 d . . . . .
C29 C 0.43172(9) 0.0400(2) 0.13356(7) 0.0433(4) Uani 1 1 d . . . . .
H29A H 0.394587 -0.033697 0.125041 0.065 Uiso 1 1 calc R U . . .
H29B H 0.458700 0.028087 0.105421 0.065 Uiso 1 1 calc R U . . .
H29C H 0.413062 0.142955 0.130781 0.065 Uiso 1 1 calc R U . . .
C30 C 0.43267(8) 0.02668(17) 0.23755(7) 0.0291(3) Uani 1 1 d . . . . .
H30A H 0.398138 -0.053134 0.229367 0.044 Uiso 1 1 calc R U . . .
H30B H 0.410573 0.126181 0.233045 0.044 Uiso 1 1 calc R U . . .
H30C H 0.461057 0.015649 0.277510 0.044 Uiso 1 1 calc R U . . .
C31 C 0.51010(9) -0.14210(18) 0.20080(9) 0.0410(4) Uani 1 1 d . . . . .
H31A H 0.536096 -0.152112 0.171833 0.062 Uiso 1 1 calc R U . . .
H31B H 0.475205 -0.221049 0.194295 0.062 Uiso 1 1 calc R U . . .
H31C H 0.540543 -0.153208 0.239962 0.062 Uiso 1 1 calc R U . . .
C32 C 0.64549(7) 0.42528(16) 0.19444(6) 0.0237(3) Uani 1 1 d . . . . .
C33 C 0.61225(9) 0.50319(18) 0.13685(7) 0.0355(4) Uani 1 1 d . . . . .
H33A H 0.642728 0.581290 0.128975 0.053 Uiso 1 1 calc R U . . .
H33B H 0.569668 0.550275 0.139138 0.053 Uiso 1 1 calc R U . . .
H33C H 0.602987 0.428090 0.105386 0.053 Uiso 1 1 calc R U . . .
C34 C 0.65896(8) 0.54283(17) 0.24298(7) 0.0323(3) Uani 1 1 d . . . . .
H34A H 0.687127 0.624385 0.234013 0.048 Uiso 1 1 calc R U . . .
H34B H 0.682568 0.494755 0.279871 0.048 Uiso 1 1 calc R U . . .
H34C H 0.615846 0.585010 0.246316 0.048 Uiso 1 1 calc R U . . .
C35 C 0.71148(8) 0.34851(19) 0.19323(9) 0.0388(4) Uani 1 1 d . . . . .
H35A H 0.744461 0.425424 0.189109 0.058 Uiso 1 1 calc R U . . .
H35B H 0.703330 0.278235 0.160212 0.058 Uiso 1 1 calc R U . . .
H35C H 0.729242 0.292325 0.229574 0.058 Uiso 1 1 calc R U . . .
C36 C 0.38819(7) 0.52121(15) 0.17196(6) 0.0204(3) Uani 1 1 d . . . . .
C37 C 0.36261(7) 0.55676(16) 0.10908(6) 0.0227(3) Uani 1 1 d . . . . .
C38 C 0.38740(8) 0.47806(19) 0.06778(7) 0.0309(3) Uani 1 1 d . . . . .
H38 H 0.420602 0.401311 0.080400 0.037 Uiso 1 1 calc R U . . .
C39 C 0.36427(9) 0.5104(2) 0.00894(7) 0.0398(4) Uani 1 1 d . . . . .
H39 H 0.381377 0.455040 -0.018343 0.048 Uiso 1 1 calc R U . . .
C40 C 0.31618(9) 0.6233(2) -0.01049(7) 0.0388(4) Uani 1 1 d . . . . .
H40 H 0.300167 0.645090 -0.050879 0.047 Uiso 1 1 calc R U . . .
C41 C 0.29191(8) 0.70361(18) 0.02981(7) 0.0332(3) Uani 1 1 d . . . . .
H41 H 0.259674 0.782172 0.016964 0.040 Uiso 1 1 calc R U . . .
C42 C 0.31433(7) 0.67026(16) 0.08890(6) 0.0264(3) Uani 1 1 d . . . . .
H42 H 0.296639 0.725236 0.115907 0.032 Uiso 1 1 calc R U . . .
C43 C 0.34429(7) 0.54889(15) 0.21182(6) 0.0209(3) Uani 1 1 d . . . . .
C44 C 0.27917(7) 0.48833(17) 0.19834(6) 0.0260(3) Uani 1 1 d . . . . .
H44 H 0.262518 0.435162 0.162717 0.031 Uiso 1 1 calc R U . . .
C45 C 0.23816(7) 0.50427(18) 0.23604(7) 0.0303(3) Uani 1 1 d . . . . .
H45 H 0.193961 0.461688 0.226216 0.036 Uiso 1 1 calc R U . . .
C46 C 0.26159(8) 0.58198(18) 0.28779(7) 0.0296(3) Uani 1 1 d . . . . .
H46 H 0.233583 0.593302 0.313612 0.036 Uiso 1 1 calc R U . . .
C47 C 0.32628(8) 0.64346(17) 0.30188(6) 0.0283(3) Uani 1 1 d . . . . .
H47 H 0.342437 0.697362 0.337390 0.034 Uiso 1 1 calc R U . . .
C48 C 0.36762(7) 0.62673(15) 0.26437(6) 0.0238(3) Uani 1 1 d . . . . .
H48 H 0.411968 0.668492 0.274566 0.029 Uiso 1 1 calc R U . . .

#

loop_
_atom_site_aniso_label
_atom_site_aniso_U_11
_atom_site_aniso_U_22
_atom_site_aniso_U_33
_atom_site_aniso_U_23
_atom_site_aniso_U_13
_atom_site_aniso_U_12
P1 0.02107(17) 0.01520(16) 0.01680(16) -0.00034(12) 0.00437(13) 0.00016(12)
Si1 0.01945(18) 0.01830(18) 0.01680(18) -0.00055(13) 0.00533(14) -0.00032(13)
N1 0.0212(5) 0.0206(6) 0.0197(6) -0.0017(4) 0.0074(4) -0.0025(4)
N2 0.0213(6) 0.0193(5) 0.0193(5) 0.0003(4) 0.0074(4) -0.0022(4)
N3 0.0334(7) 0.0453(8) 0.0346(7) 0.0019(6) 0.0099(6) 0.0152(6)
N4 0.0242(6) 0.0236(6) 0.0180(5) 0.0006(4) 0.0044(4) 0.0009(5)
N5 0.0220(6) 0.0216(5) 0.0186(5) 0.0009(4) 0.0046(4) -0.0016(4)
C4 0.0406(9) 0.0226(7) 0.0276(7) -0.0017(6) 0.0112(6) -0.0046(6)
C5 0.0552(10) 0.0236(8) 0.0297(8) -0.0007(6) 0.0109(7) -0.0098(7)
C1 0.0211(6) 0.0182(6) 0.0191(6) 0.0001(5) 0.0054(5) 0.0004(5)
C2 0.0262(7) 0.0231(7) 0.0195(7) 0.0007(5) 0.0063(5) 0.0010(6)
C3 0.0304(7) 0.0173(6) 0.0169(6) -0.0014(5) 0.0022(5) -0.0002(5)
C6 0.0591(11) 0.0169(7) 0.0266(8) -0.0012(6) -0.0045(7) -0.0011(7)
C7 0.0411(9) 0.0238(7) 0.0314(8) -0.0082(6) -0.0053(7) 0.0084(7)
C8 0.0302(8) 0.0234(7) 0.0237(7) -0.0040(6) 0.0001(6) 0.0029(6)
C9 0.0231(7) 0.0220(6) 0.0183(6) -0.0002(5) 0.0056(5) -0.0023(5)
C10 0.0359(8) 0.0215(7) 0.0227(7) -0.0018(6) 0.0046(6) 0.0015(6)
C11 0.0450(9) 0.0290(8) 0.0211(7) -0.0044(6) 0.0013(6) -0.0032(7)
C12 0.0325(8) 0.0368(8) 0.0203(7) 0.0035(6) 0.0005(6) -0.0016(6)
C13 0.0304(8) 0.0293(7) 0.0236(7) 0.0047(6) 0.0055(6) 0.0039(6)
C14 0.0289(7) 0.0218(7) 0.0218(7) -0.0002(5) 0.0053(6) 0.0001(6)
C15 0.0247(7) 0.0168(6) 0.0214(7) -0.0023(5) 0.0085(5) 0.0010(5)
C16 0.0257(7) 0.0241(7) 0.0217(7) 0.0004(5) 0.0076(6) 0.0006(6)
C17 0.0238(7) 0.0324(8) 0.0283(8) -0.0004(6) 0.0065(6) -0.0001(6)
C18 0.0262(7) 0.0308(8) 0.0349(8) 0.0012(6) 0.0144(6) -0.0031(6)
C19 0.0331(8) 0.0331(8) 0.0278(8) 0.0064(6) 0.0136(6) 0.0001(6)
C20 0.0275(7) 0.0268(7) 0.0229(7) 0.0018(6) 0.0078(6) 0.0003(6)
C21 0.0186(6) 0.0202(6) 0.0180(6) 0.0019(5) 0.0034(5) 0.0015(5)
C22 0.0263(7) 0.0229(7) 0.0288(7) -0.0057(6) 0.0143(6) -0.0067(6)
C23 0.0319(8) 0.0268(8) 0.0520(10) -0.0045(7) 0.0202(7) -0.0024(6)
C24 0.0499(11) 0.0298(9) 0.0965(17) -0.0188(10) 0.0484(11) -0.0057(8)
C25 0.0787(15) 0.0519(12) 0.0729(15) -0.0324(11) 0.0589(13) -0.0234(11)
C26 0.0730(13) 0.0577(12) 0.0377(10) -0.0208(9) 0.0331(10) -0.0257(11)
C27 0.0430(9) 0.0369(9) 0.0265(8) -0.0071(6) 0.0153(7) -0.0115(7)
C28 0.0257(7) 0.0228(7) 0.0254(7) -0.0041(5) 0.0095(6) -0.0078(6)
C29 0.0391(9) 0.0607(11) 0.0276(8) -0.0037(8) 0.0045(7) -0.0244(8)
C30 0.0281(7) 0.0299(8) 0.0325(8) -0.0017(6) 0.0137(6) -0.0071(6)
C31 0.0447(10) 0.0228(8) 0.0648(12) -0.0052(7) 0.0309(9) -0.0059(7)
C32 0.0257(7) 0.0220(7) 0.0257(7) 0.0025(6) 0.0105(6) -0.0055(6)
C33 0.0508(10) 0.0283(8) 0.0274(8) 0.0058(6) 0.0103(7) -0.0084(7)
C34 0.0376(8) 0.0282(8) 0.0319(8) -0.0032(6) 0.0106(7) -0.0132(6)
C35 0.0282(8) 0.0335(8) 0.0598(11) 0.0000(8) 0.0205(8) -0.0049(7)
C36 0.0207(6) 0.0203(6) 0.0208(7) 0.0003(5) 0.0065(5) -0.0011(5)
C37 0.0205(6) 0.0251(7) 0.0223(7) 0.0033(5) 0.0053(5) -0.0040(5)
C38 0.0299(8) 0.0393(8) 0.0255(8) 0.0053(6) 0.0109(6) 0.0059(7)
C39 0.0420(9) 0.0562(11) 0.0255(8) 0.0078(7) 0.0167(7) 0.0072(8)
C40 0.0383(9) 0.0546(11) 0.0243(8) 0.0146(7) 0.0095(7) 0.0004(8)
C41 0.0298(8) 0.0343(8) 0.0336(8) 0.0137(7) 0.0050(6) 0.0012(6)
C42 0.0244(7) 0.0254(7) 0.0288(8) 0.0029(6) 0.0058(6) -0.0026(6)
C43 0.0220(6) 0.0191(6) 0.0219(7) 0.0022(5) 0.0063(5) 0.0028(5)
C44 0.0247(7) 0.0286(7) 0.0251(7) -0.0051(6) 0.0071(6) -0.0013(6)
C45 0.0248(7) 0.0350(8) 0.0330(8) -0.0030(6) 0.0110(6) -0.0024(6)
C46 0.0295(7) 0.0351(8) 0.0277(8) -0.0016(6) 0.0135(6) 0.0053(6)
C47 0.0312(8) 0.0296(8) 0.0241(7) -0.0045(6) 0.0071(6) 0.0044(6)
C48 0.0234(7) 0.0226(7) 0.0247(7) -0.0009(5) 0.0050(6) 0.0011(5)

#

_geom_special_details            
;
 All esds (except the esd in the dihedral angle between two l.s. planes)
 are estimated using the full covariance matrix.  The cell esds are taken
 into account individually in the estimation of esds in distances, angles
 and torsion angles; correlations between esds in cell parameters are only
 used when they are defined by crystal symmetry.  An approximate (isotropic)
 treatment of cell esds is used for estimating esds involving l.s. planes.
;
loop_
_geom_bond_atom_site_label_1
_geom_bond_atom_site_label_2
_geom_bond_distance
_geom_bond_site_symmetry_2
_geom_bond_publ_flag
P1 C1 1.7295(13) . ?
P1 C3 1.8105(14) . ?
P1 C15 1.8128(14) . ?
P1 C9 1.8130(14) . ?
Si1 N4 1.6587(12) . ?
Si1 N2 1.8175(11) . ?
Si1 C1 1.8177(13) . ?
Si1 N1 1.8398(11) . ?
Si1 C21 2.2844(14) . ?
N1 C21 1.3427(17) . ?
N1 C28 1.4849(17) . ?
N2 C21 1.3342(17) . ?
N2 C32 1.4833(17) . ?
N3 C2 1.1601(19) . ?
N4 N5 1.3825(16) . ?
N5 C36 1.2985(18) . ?
C4 C5 1.387(2) . ?
C4 C3 1.396(2) . ?
C4 H4 0.9500 . ?
C5 C6 1.380(3) . ?
C5 H5 0.9500 . ?
C1 C2 1.4016(19) . ?
C3 C8 1.389(2) . ?
C6 C7 1.382(3) . ?
C6 H6 0.9500 . ?
C7 C8 1.397(2) . ?
C7 H7 0.9500 . ?
C8 H8 0.9500 . ?
C9 C14 1.3948(19) . ?
C9 C10 1.399(2) . ?
C10 C11 1.385(2) . ?
C10 H10 0.9500 . ?
C11 C12 1.385(2) . ?
C11 H11 0.9500 . ?
C12 C13 1.385(2) . ?
C12 H12 0.9500 . ?
C13 C14 1.387(2) . ?
C13 H13 0.9500 . ?
C14 H14 0.9500 . ?
C15 C20 1.3954(19) . ?
C15 C16 1.397(2) . ?
C16 C17 1.387(2) . ?
C16 H16 0.9500 . ?
C17 C18 1.388(2) . ?
C17 H17 0.9500 . ?
C18 C19 1.382(2) . ?
C18 H18 0.9500 . ?
C19 C20 1.391(2) . ?
C19 H19 0.9500 . ?
C20 H20 0.9500 . ?
C21 C22 1.4877(19) . ?
C22 C23 1.389(2) . ?
C22 C27 1.393(2) . ?
C23 C24 1.395(2) . ?
C23 H23 0.9500 . ?
C24 C25 1.383(3) . ?
C24 H24 0.9500 . ?
C25 C26 1.376(3) . ?
C25 H25 0.9500 . ?
C26 C27 1.390(2) . ?
C26 H26 0.9500 . ?
C27 H27 0.9500 . ?
C28 C31 1.521(2) . ?
C28 C30 1.525(2) . ?
C28 C29 1.528(2) . ?
C29 H29A 0.9800 . ?
C29 H29B 0.9800 . ?
C29 H29C 0.9800 . ?
C30 H30A 0.9800 . ?
C30 H30B 0.9800 . ?
C30 H30C 0.9800 . ?
C31 H31A 0.9800 . ?
C31 H31B 0.9800 . ?
C31 H31C 0.9800 . ?
C32 C35 1.518(2) . ?
C32 C34 1.522(2) . ?
C32 C33 1.524(2) . ?
C33 H33A 0.9800 . ?
C33 H33B 0.9800 . ?
C33 H33C 0.9800 . ?
C34 H34A 0.9800 . ?
C34 H34B 0.9800 . ?
C34 H34C 0.9800 . ?
C35 H35A 0.9800 . ?
C35 H35B 0.9800 . ?
C35 H35C 0.9800 . ?
C36 C37 1.4832(19) . ?
C36 C43 1.4891(19) . ?
C37 C42 1.399(2) . ?
C37 C38 1.403(2) . ?
C38 C39 1.385(2) . ?
C38 H38 0.9500 . ?
C39 C40 1.391(2) . ?
C39 H39 0.9500 . ?
C40 C41 1.386(2) . ?
C40 H40 0.9500 . ?
C41 C42 1.391(2) . ?
C41 H41 0.9500 . ?
C42 H42 0.9500 . ?
C43 C44 1.393(2) . ?
C43 C48 1.396(2) . ?
C44 C45 1.389(2) . ?
C44 H44 0.9500 . ?
C45 C46 1.380(2) . ?
C45 H45 0.9500 . ?
C46 C47 1.388(2) . ?
C46 H46 0.9500 . ?
C47 C48 1.391(2) . ?
C47 H47 0.9500 . ?
C48 H48 0.9500 . ?

#

loop_
_geom_angle_atom_site_label_1
_geom_angle_atom_site_label_2
_geom_angle_atom_site_label_3
_geom_angle
_geom_angle_site_symmetry_1
_geom_angle_site_symmetry_3
_geom_angle_publ_flag
C1 P1 C3 113.00(6) . . ?
C1 P1 C15 113.69(6) . . ?
C3 P1 C15 107.02(6) . . ?
C1 P1 C9 111.25(6) . . ?
C3 P1 C9 104.81(6) . . ?
C15 P1 C9 106.46(6) . . ?
N4 Si1 N2 122.13(6) . . ?
N4 Si1 C1 113.17(6) . . ?
N2 Si1 C1 111.26(6) . . ?
N4 Si1 N1 117.98(6) . . ?
N2 Si1 N1 71.69(5) . . ?
C1 Si1 N1 114.57(6) . . ?
N4 Si1 C21 126.97(5) . . ?
N2 Si1 C21 35.72(5) . . ?
C1 Si1 C21 119.86(5) . . ?
N1 Si1 C21 36.00(5) . . ?
C21 N1 C28 129.43(11) . . ?
C21 N1 Si1 90.35(8) . . ?
C28 N1 Si1 137.27(9) . . ?
C21 N2 C32 131.09(11) . . ?
C21 N2 Si1 91.59(8) . . ?
C32 N2 Si1 137.01(9) . . ?
N5 N4 Si1 110.41(9) . . ?
C36 N5 N4 118.30(11) . . ?
C5 C4 C3 120.30(15) . . ?
C5 C4 H4 119.8 . . ?
C3 C4 H4 119.8 . . ?
C6 C5 C4 119.54(16) . . ?
C6 C5 H5 120.2 . . ?
C4 C5 H5 120.2 . . ?
C2 C1 P1 120.14(10) . . ?
C2 C1 Si1 114.55(10) . . ?
P1 C1 Si1 124.63(8) . . ?
N3 C2 C1 176.03(15) . . ?
C8 C3 C4 119.88(13) . . ?
C8 C3 P1 123.00(11) . . ?
C4 C3 P1 117.02(11) . . ?
C5 C6 C7 120.77(14) . . ?
C5 C6 H6 119.6 . . ?
C7 C6 H6 119.6 . . ?
C6 C7 C8 120.02(15) . . ?
C6 C7 H7 120.0 . . ?
C8 C7 H7 120.0 . . ?
C3 C8 C7 119.45(15) . . ?
C3 C8 H8 120.3 . . ?
C7 C8 H8 120.3 . . ?
C14 C9 C10 119.25(13) . . ?
C14 C9 P1 121.10(10) . . ?
C10 C9 P1 119.62(11) . . ?
C11 C10 C9 120.08(13) . . ?
C11 C10 H10 120.0 . . ?
C9 C10 H10 120.0 . . ?
C12 C11 C10 120.26(14) . . ?
C12 C11 H11 119.9 . . ?
C10 C11 H11 119.9 . . ?
C13 C12 C11 119.99(14) . . ?
C13 C12 H12 120.0 . . ?
C11 C12 H12 120.0 . . ?
C12 C13 C14 120.20(14) . . ?
C12 C13 H13 119.9 . . ?
C14 C13 H13 119.9 . . ?
C13 C14 C9 120.15(13) . . ?
C13 C14 H14 119.9 . . ?
C9 C14 H14 119.9 . . ?
C20 C15 C16 119.70(13) . . ?
C20 C15 P1 121.32(11) . . ?
C16 C15 P1 118.94(10) . . ?
C17 C16 C15 119.83(13) . . ?
C17 C16 H16 120.1 . . ?
C15 C16 H16 120.1 . . ?
C16 C17 C18 120.20(14) . . ?
C16 C17 H17 119.9 . . ?
C18 C17 H17 119.9 . . ?
C19 C18 C17 120.18(14) . . ?
C19 C18 H18 119.9 . . ?
C17 C18 H18 119.9 . . ?
C18 C19 C20 120.19(14) . . ?
C18 C19 H19 119.9 . . ?
C20 C19 H19 119.9 . . ?
C19 C20 C15 119.88(13) . . ?
C19 C20 H20 120.1 . . ?
C15 C20 H20 120.1 . . ?
N2 C21 N1 106.27(11) . . ?
N2 C21 C22 126.79(12) . . ?
N1 C21 C22 126.88(12) . . ?
N2 C21 Si1 52.69(7) . . ?
N1 C21 Si1 53.65(7) . . ?
C22 C21 Si1 179.46(11) . . ?
C23 C22 C27 120.21(14) . . ?
C23 C22 C21 118.70(14) . . ?
C27 C22 C21 121.07(13) . . ?
C22 C23 C24 119.43(18) . . ?
C22 C23 H23 120.3 . . ?
C24 C23 H23 120.3 . . ?
C25 C24 C23 120.14(19) . . ?
C25 C24 H24 119.9 . . ?
C23 C24 H24 119.9 . . ?
C26 C25 C24 120.29(17) . . ?
C26 C25 H25 119.9 . . ?
C24 C25 H25 119.9 . . ?
C25 C26 C27 120.4(2) . . ?
C25 C26 H26 119.8 . . ?
C27 C26 H26 119.8 . . ?
C26 C27 C22 119.57(18) . . ?
C26 C27 H27 120.2 . . ?
C22 C27 H27 120.2 . . ?
N1 C28 C31 110.84(12) . . ?
N1 C28 C30 105.67(11) . . ?
C31 C28 C30 109.95(12) . . ?
N1 C28 C29 110.41(12) . . ?
C31 C28 C29 111.59(14) . . ?
C30 C28 C29 108.18(13) . . ?
C28 C29 H29A 109.5 . . ?
C28 C29 H29B 109.5 . . ?
H29A C29 H29B 109.5 . . ?
C28 C29 H29C 109.5 . . ?
H29A C29 H29C 109.5 . . ?
H29B C29 H29C 109.5 . . ?
C28 C30 H30A 109.5 . . ?
C28 C30 H30B 109.5 . . ?
H30A C30 H30B 109.5 . . ?
C28 C30 H30C 109.5 . . ?
H30A C30 H30C 109.5 . . ?
H30B C30 H30C 109.5 . . ?
C28 C31 H31A 109.5 . . ?
C28 C31 H31B 109.5 . . ?
H31A C31 H31B 109.5 . . ?
C28 C31 H31C 109.5 . . ?
H31A C31 H31C 109.5 . . ?
H31B C31 H31C 109.5 . . ?
N2 C32 C35 111.46(12) . . ?
N2 C32 C34 105.79(11) . . ?
C35 C32 C34 109.53(13) . . ?
N2 C32 C33 109.08(12) . . ?
C35 C32 C33 111.84(13) . . ?
C34 C32 C33 108.93(12) . . ?
C32 C33 H33A 109.5 . . ?
C32 C33 H33B 109.5 . . ?
H33A C33 H33B 109.5 . . ?
C32 C33 H33C 109.5 . . ?
H33A C33 H33C 109.5 . . ?
H33B C33 H33C 109.5 . . ?
C32 C34 H34A 109.5 . . ?
C32 C34 H34B 109.5 . . ?
H34A C34 H34B 109.5 . . ?
C32 C34 H34C 109.5 . . ?
H34A C34 H34C 109.5 . . ?
H34B C34 H34C 109.5 . . ?
C32 C35 H35A 109.5 . . ?
C32 C35 H35B 109.5 . . ?
H35A C35 H35B 109.5 . . ?
C32 C35 H35C 109.5 . . ?
H35A C35 H35C 109.5 . . ?
H35B C35 H35C 109.5 . . ?
N5 C36 C37 116.06(12) . . ?
N5 C36 C43 124.05(12) . . ?
C37 C36 C43 119.79(11) . . ?
C42 C37 C38 117.80(13) . . ?
C42 C37 C36 121.79(13) . . ?
C38 C37 C36 120.40(13) . . ?
C39 C38 C37 121.11(15) . . ?
C39 C38 H38 119.4 . . ?
C37 C38 H38 119.4 . . ?
C38 C39 C40 120.44(16) . . ?
C38 C39 H39 119.8 . . ?
C40 C39 H39 119.8 . . ?
C41 C40 C39 119.16(15) . . ?
C41 C40 H40 120.4 . . ?
C39 C40 H40 120.4 . . ?
C40 C41 C42 120.61(15) . . ?
C40 C41 H41 119.7 . . ?
C42 C41 H41 119.7 . . ?
C41 C42 C37 120.86(14) . . ?
C41 C42 H42 119.6 . . ?
C37 C42 H42 119.6 . . ?
C44 C43 C48 118.38(13) . . ?
C44 C43 C36 119.48(12) . . ?
C48 C43 C36 122.04(12) . . ?
C45 C44 C43 121.16(13) . . ?
C45 C44 H44 119.4 . . ?
C43 C44 H44 119.4 . . ?
C46 C45 C44 120.02(14) . . ?
C46 C45 H45 120.0 . . ?
C44 C45 H45 120.0 . . ?
C45 C46 C47 119.62(14) . . ?
C45 C46 H46 120.2 . . ?
C47 C46 H46 120.2 . . ?
C46 C47 C48 120.46(14) . . ?
C46 C47 H47 119.8 . . ?
C48 C47 H47 119.8 . . ?
C47 C48 C43 120.36(13) . . ?
C47 C48 H48 119.8 . . ?
C43 C48 H48 119.8 . . ?

#

loop_
_geom_torsion_atom_site_label_1
_geom_torsion_atom_site_label_2
_geom_torsion_atom_site_label_3
_geom_torsion_atom_site_label_4
_geom_torsion
_geom_torsion_site_symmetry_1
_geom_torsion_site_symmetry_2
_geom_torsion_site_symmetry_3
_geom_torsion_site_symmetry_4
_geom_torsion_publ_flag
N4 Si1 N1 C21 115.30(8) . . . . ?
N2 Si1 N1 C21 -2.00(7) . . . . ?
C1 Si1 N1 C21 -107.58(9) . . . . ?
N4 Si1 N1 C28 -45.21(15) . . . . ?
N2 Si1 N1 C28 -162.50(14) . . . . ?
C1 Si1 N1 C28 91.91(14) . . . . ?
C21 Si1 N1 C28 -160.51(18) . . . . ?
N4 Si1 N2 C21 -110.05(9) . . . . ?
C1 Si1 N2 C21 111.96(8) . . . . ?
N1 Si1 N2 C21 2.01(8) . . . . ?
N4 Si1 N2 C32 63.66(15) . . . . ?
C1 Si1 N2 C32 -74.33(14) . . . . ?
N1 Si1 N2 C32 175.73(14) . . . . ?
C21 Si1 N2 C32 173.72(18) . . . . ?
N2 Si1 N4 N5 33.47(11) . . . . ?
C1 Si1 N4 N5 170.74(8) . . . . ?
N1 Si1 N4 N5 -51.57(10) . . . . ?
C21 Si1 N4 N5 -9.88(12) . . . . ?
Si1 N4 N5 C36 165.03(10) . . . . ?
C3 C4 C5 C6 -1.0(2) . . . . ?
C3 P1 C1 C2 115.96(11) . . . . ?
C15 P1 C1 C2 -121.80(11) . . . . ?
C9 P1 C1 C2 -1.63(13) . . . . ?
C3 P1 C1 Si1 -54.09(11) . . . . ?
C15 P1 C1 Si1 68.15(10) . . . . ?
C9 P1 C1 Si1 -171.68(8) . . . . ?
N4 Si1 C1 C2 -167.62(10) . . . . ?
N2 Si1 C1 C2 -25.68(12) . . . . ?
N1 Si1 C1 C2 53.20(12) . . . . ?
C21 Si1 C1 C2 12.96(12) . . . . ?
N4 Si1 C1 P1 2.93(11) . . . . ?
N2 Si1 C1 P1 144.87(8) . . . . ?
N1 Si1 C1 P1 -136.25(8) . . . . ?
C21 Si1 C1 P1 -176.50(7) . . . . ?
C5 C4 C3 C8 -0.3(2) . . . . ?
C5 C4 C3 P1 -176.77(12) . . . . ?
C1 P1 C3 C8 133.03(12) . . . . ?
C15 P1 C3 C8 7.13(13) . . . . ?
C9 P1 C3 C8 -105.66(12) . . . . ?
C1 P1 C3 C4 -50.66(13) . . . . ?
C15 P1 C3 C4 -176.56(11) . . . . ?
C9 P1 C3 C4 70.64(12) . . . . ?
C4 C5 C6 C7 1.2(2) . . . . ?
C5 C6 C7 C8 -0.1(2) . . . . ?
C4 C3 C8 C7 1.5(2) . . . . ?
P1 C3 C8 C7 177.67(11) . . . . ?
C6 C7 C8 C3 -1.2(2) . . . . ?
C1 P1 C9 C14 -41.42(13) . . . . ?
C3 P1 C9 C14 -163.87(11) . . . . ?
C15 P1 C9 C14 82.93(12) . . . . ?
C1 P1 C9 C10 140.69(12) . . . . ?
C3 P1 C9 C10 18.24(13) . . . . ?
C15 P1 C9 C10 -94.95(12) . . . . ?
C14 C9 C10 C11 2.0(2) . . . . ?
P1 C9 C10 C11 179.88(12) . . . . ?
C9 C10 C11 C12 0.6(2) . . . . ?
C10 C11 C12 C13 -2.5(2) . . . . ?
C11 C12 C13 C14 1.8(2) . . . . ?
C12 C13 C14 C9 0.8(2) . . . . ?
C10 C9 C14 C13 -2.7(2) . . . . ?
P1 C9 C14 C13 179.45(11) . . . . ?
C1 P1 C15 C20 118.21(12) . . . . ?
C3 P1 C15 C20 -116.30(12) . . . . ?
C9 P1 C15 C20 -4.63(13) . . . . ?
C1 P1 C15 C16 -59.58(12) . . . . ?
C3 P1 C15 C16 65.91(12) . . . . ?
C9 P1 C15 C16 177.58(11) . . . . ?
C20 C15 C16 C17 -0.6(2) . . . . ?
P1 C15 C16 C17 177.26(11) . . . . ?
C15 C16 C17 C18 -0.8(2) . . . . ?
C16 C17 C18 C19 1.5(2) . . . . ?
C17 C18 C19 C20 -0.8(2) . . . . ?
C18 C19 C20 C15 -0.6(2) . . . . ?
C16 C15 C20 C19 1.3(2) . . . . ?
P1 C15 C20 C19 -176.50(11) . . . . ?
C32 N2 C21 N1 -177.04(12) . . . . ?
Si1 N2 C21 N1 -2.73(10) . . . . ?
C32 N2 C21 C22 5.5(2) . . . . ?
Si1 N2 C21 C22 179.84(12) . . . . ?
C32 N2 C21 Si1 -174.32(16) . . . . ?
C28 N1 C21 N2 165.64(12) . . . . ?
Si1 N1 C21 N2 2.69(10) . . . . ?
C28 N1 C21 C22 -16.9(2) . . . . ?
Si1 N1 C21 C22 -179.87(13) . . . . ?
C28 N1 C21 Si1 162.95(15) . . . . ?
N2 C21 C22 C23 93.91(17) . . . . ?
N1 C21 C22 C23 -83.01(18) . . . . ?
N2 C21 C22 C27 -84.51(18) . . . . ?
N1 C21 C22 C27 98.56(17) . . . . ?
C27 C22 C23 C24 0.5(2) . . . . ?
C21 C22 C23 C24 -177.98(14) . . . . ?
C22 C23 C24 C25 -0.4(3) . . . . ?
C23 C24 C25 C26 0.1(3) . . . . ?
C24 C25 C26 C27 0.0(3) . . . . ?
C25 C26 C27 C22 0.0(3) . . . . ?
C23 C22 C27 C26 -0.3(2) . . . . ?
C21 C22 C27 C26 178.12(14) . . . . ?
C21 N1 C28 C31 69.75(18) . . . . ?
Si1 N1 C28 C31 -135.84(13) . . . . ?
C21 N1 C28 C30 -171.17(13) . . . . ?
Si1 N1 C28 C30 -16.77(18) . . . . ?
C21 N1 C28 C29 -54.42(19) . . . . ?
Si1 N1 C28 C29 99.98(15) . . . . ?
C21 N2 C32 C35 -53.11(19) . . . . ?
Si1 N2 C32 C35 135.24(13) . . . . ?
C21 N2 C32 C34 -172.08(13) . . . . ?
Si1 N2 C32 C34 16.26(18) . . . . ?
C21 N2 C32 C33 70.88(18) . . . . ?
Si1 N2 C32 C33 -100.78(15) . . . . ?
N4 N5 C36 C37 178.72(11) . . . . ?
N4 N5 C36 C43 -4.74(19) . . . . ?
N5 C36 C37 C42 -155.17(13) . . . . ?
C43 C36 C37 C42 28.13(19) . . . . ?
N5 C36 C37 C38 23.74(19) . . . . ?
C43 C36 C37 C38 -152.96(13) . . . . ?
C42 C37 C38 C39 -0.7(2) . . . . ?
C36 C37 C38 C39 -179.70(15) . . . . ?
C37 C38 C39 C40 0.6(3) . . . . ?
C38 C39 C40 C41 0.3(3) . . . . ?
C39 C40 C41 C42 -1.1(2) . . . . ?
C40 C41 C42 C37 1.0(2) . . . . ?
C38 C37 C42 C41 -0.1(2) . . . . ?
C36 C37 C42 C41 178.85(13) . . . . ?
N5 C36 C43 C44 -123.69(15) . . . . ?
C37 C36 C43 C44 52.73(18) . . . . ?
N5 C36 C43 C48 52.53(19) . . . . ?
C37 C36 C43 C48 -131.05(14) . . . . ?
C48 C43 C44 C45 -0.1(2) . . . . ?
C36 C43 C44 C45 176.27(13) . . . . ?
C43 C44 C45 C46 0.4(2) . . . . ?
C44 C45 C46 C47 -0.2(2) . . . . ?
C45 C46 C47 C48 -0.3(2) . . . . ?
C46 C47 C48 C43 0.5(2) . . . . ?
C44 C43 C48 C47 -0.4(2) . . . . ?
C36 C43 C48 C47 -176.62(13) . . . . ?

#

_refine_diff_density_max         0.348
_refine_diff_density_min         -0.306
_refine_diff_density_rms         0.040
######### additional information out of the cif_od #######  
_audit_creation_date             2023-06-06
_cell_oxdiff_length_a            20.4786(4)
_cell_oxdiff_length_b            8.81252(17)
_cell_oxdiff_length_c            23.8139(5)
_cell_oxdiff_angle_alpha         90.0266(16)
_cell_oxdiff_angle_beta          105.3157(17)
_cell_oxdiff_angle_gamma         89.9866(16)
_cell_oxdiff_volume              4145.02(14)
_cell_oxdiff_measurement_reflns_used 21216
loop_
_exptl_crystal_face_index_h
_exptl_crystal_face_index_k
_exptl_crystal_face_index_l
_exptl_crystal_face_perp_dist
10 0 6 0.0583
-2 5 5 0.1854
-6 0 -11 0.0699
6 0 11 0.0287
-1 3 13 0.0925
0 -3 -13 0.0959
-2 0 -14 0.0715
-1 1 15 0.0105
3 -1 13 0.0034
1 -1 -15 0.0920
1 -4 11 0.0500
-11 -1 12 0.0271
12 0 -11 0.1116
-3 4 -10 0.1790
-13 0 3 0.0492
-1 5 -6 0.2087
13 0 -3 0.0852
-11 0 -4 0.0508
0 -6 -3 0.0884

#

loop_
_exptl_oxdiff_crystal_face_indexfrac_h
_exptl_oxdiff_crystal_face_indexfrac_k
_exptl_oxdiff_crystal_face_indexfrac_l
_exptl_oxdiff_crystal_face_x
_exptl_oxdiff_crystal_face_y
_exptl_oxdiff_crystal_face_z
10.4852 -0.0823 5.9412 -0.1416 -0.5888 0.7958
-1.8316 5.3999 5.0252 -0.1932 -0.8089 -0.5553
-6.4710 0.1563 -11.0294 -0.2120 0.7159 -0.6653
6.4480 -0.1429 11.0518 0.2126 -0.7178 0.6630
-0.9208 3.0360 12.8728 0.2837 -0.9554 -0.0824
0.2132 -2.8050 -13.0536 -0.2846 0.9586 0.0106
-2.2281 0.3075 -13.9922 -0.4966 0.7224 -0.4812
-0.9651 0.8303 15.0068 0.5567 -0.8092 0.1877
3.1673 -0.6516 13.4074 0.4685 -0.6816 0.5622
1.4400 -0.9954 -15.0335 -0.5611 0.8155 -0.1417
0.7309 -3.5957 11.3457 0.7260 -0.1745 0.6652
-10.6685 -0.5967 12.0352 0.9150 -0.2187 -0.3390
11.6135 -0.0321 -10.8203 -0.8483 0.2026 0.4893
-3.1691 3.7753 -9.6522 -0.5854 0.1410 -0.7984
-13.2437 -0.3637 3.2013 0.6409 0.2668 -0.7198
-0.8852 5.1788 -5.9871 -0.6434 -0.2661 -0.7178
13.2162 -0.1881 -2.5379 -0.5669 -0.2362 0.7892
-11.3387 -0.3112 -4.2564 0.2726 0.5748 -0.7715
0.4820 -5.6401 -2.5701 0.3597 0.7538 0.5499

#

_oxdiff_exptl_absorpt_empirical_full_min 0.533
_oxdiff_exptl_absorpt_empirical_full_max 1.528
_oxdiff_exptl_absorpt_empirical_details 
;
Empirical correction (ABSPACK) includes:
- Absorption correction using spherical harmonics
- Frame scaling
;
_diffrn_ambient_environment      N~2~
_diffrn_source_type              'PhotonJet (Cu) X-ray Source'
_diffrn_radiation_probe          x-ray
_diffrn_radiation_monochromator  mirror
_diffrn_measurement_device       'four-circle diffractometer'
_diffrn_detector                 'Hybrid Pixel Array Detector'
_diffrn_detector_type            HyPix
_diffrn_reflns_av_sigmaI/netI    0.0591
_diffrn_orient_matrix_type       
'CrysAlisPro convention (1999,Acta A55,543-557)'
_diffrn_orient_matrix_UB_11      -0.0365238000
_diffrn_orient_matrix_UB_12      -0.0848738000
_diffrn_orient_matrix_UB_13      0.0394449000
_diffrn_orient_matrix_UB_21      -0.0289933000
_diffrn_orient_matrix_UB_22      -0.1135681000
_diffrn_orient_matrix_UB_23      -0.0495042000
_diffrn_orient_matrix_UB_31      0.0625227000
_diffrn_orient_matrix_UB_32      -0.1022696000
_diffrn_orient_matrix_UB_33      0.0221878000
_diffrn_measurement_details      
;
List of Runs (angles in degrees, time in seconds):

  # Type    Start    End  Width  t~exp~   \w     \q     \k     \f   Frames
#--------------------------------------------------------------------------
  1  \w     48.00  73.00   0.50    0.22    --   47.28  73.00 -62.00   50
  2  \w    138.00 164.00   0.50    0.88    --  105.91  73.00 -62.00   52
  3  \w     85.00 110.00   0.50    0.88    --  105.91  73.00 -62.00   50
  4  \w     96.00 176.00   0.50    0.88    --  105.91  30.00 -90.00  160
  5  \w     97.00 176.00   0.50    0.88    --  105.91  15.00-120.00  158
  6  \w     35.00 108.00   0.50    0.88    --  105.91-125.00-180.00  146
  7  \w     39.00  64.00   0.50    0.88    --  105.91-125.00  90.00   50
  8  \w     82.00 108.00   0.50    0.88    --  105.91-125.00  90.00   52
  9  \w     33.00  95.00   0.50    0.88    --  105.91 -73.00 168.00  124
 10  \w     -7.00  26.00   0.50    0.22    --   47.28 -73.00 168.00   66
 11  \w     29.00  56.00   0.50    0.22    --   47.28 -73.00 168.00   54
 12  \w     33.00  71.00   0.50    0.88    --  105.91 -61.00  90.00   76
 13  \w     45.00  70.00   0.50    0.88    --  105.91 -61.00 -60.00   50
 14  \w     33.00  73.00   0.50    0.88    --  105.91 -61.00-150.00   80
 15  \w    -68.00  22.00   0.50    0.22    --  -47.28  73.00 -62.00  180
 16  \w    -79.00 -19.00   0.50    0.88    --  -91.75  73.00 -62.00  120
 17  \w    -48.00 -23.00   0.50    0.88    --  -91.75  45.00  60.00   50
 18  \w    -54.00 -20.00   0.50    0.88    --  -91.75  61.00  90.00   68
 19  \w    -45.00 -20.00   0.50    0.88    --  -91.75  45.00 150.00   50
 20  \w    -47.00 -21.00   0.50    0.88    --  -91.75  45.00 120.00   52
 21  \w    -48.00 -22.00   0.50    0.88    --  -91.75  45.00  90.00   52
 22  \w    -48.00 -21.00   0.50    0.88    --  -91.75  45.00 -90.00   54
 23  \w    -78.00 -53.00   0.50    0.88    --  -91.75 125.00-180.00   50
 24  \w   -117.00 -74.00   0.50    0.22    --  -47.28-125.00 -60.00   86
 25  \w   -103.00 -76.00   0.50    0.22    --  -47.28-125.00  60.00   54
 26  \w   -149.00 -93.00   0.50    0.88    --  -91.75 -73.00 168.00  112
 27  \w   -106.00 -26.00   0.50    0.22    --  -47.28 -73.00 168.00  160
;
_diffrn_oxdiff_digest_frames     
;
01f3d3498ade47fff4e79fe96b025ac35c022566050
;
_diffrn_oxdiff_digest_hkl        
;
01a94a2977d6cb598f931777d1e32b749da0fc
;
_reflns_odcompleteness_completeness 99.96
_reflns_odcompleteness_theta     66.97
_reflns_odcompleteness_iscentric 1
_chemical_oxdiff_formula         'C48 H50 N5 P Si'


_shelx_res_file                  
;
TITL LH-477_a.res in P2(1)/n
    LH-477_a.res
    created by SHELXL-2019/3 at 10:55:41 on 28-Jun-2024
REM Old TITL LH-477 in P2(1)/n
REM SHELXT solution in P2(1)/n: R1 0.115, Rweak 0.014, Alpha 0.024
REM <I/s>   0.597 for  567 systematic absences,  Orientation as input
REM Formula found by SHELXT:  C48 N5 Si P
CELL  1.54184  20.4704   8.8183  23.8065   90.000  105.305   90.000
ZERR    4.000   0.0002   0.0001   0.0002    0.000    0.001    0.000
LATT  1
SYMM 1/2-X, 1/2+Y, 1/2-Z
SFAC C H N SI P
UNIT 192 192 20 4 4
OMIT -1 0 1
TEMP -164
SIZE 0.08 0.16 0.31
L.S. 10
OMIT -4 136
BOND
BOND $H
CONF
acta
LIST 4
FMAP 2
PLAN 20
WGHT    0.040200    1.793100
FVAR       0.30012
[truncated: 187,859 more chars]
